# Supplementary material for: Pre-pregnancy BMI-associated miRNA and mRNA expression signatures in the placenta highlight a sexually-dimorphic response to maternal underweight status
Source: Sci Rep. 2021 Aug 3;11:15743. doi: 10.1038/s41598-021-95051-1 (PMC8333418; doi:10.1038/s41598-021-95051-1)
Supplement: Supplementary file 1 — Supplementary Tables. [file 41598_2021_95051_MOESM1_ESM.xlsx]

## Sheet: Table S1
Table S1. Genes differentially expressed in relation to underweight status overall. mRNAs are listed according to significance (adjusted p-value), alongside beta (B) estimates of gene expression change, representing the change in gene expression associated with underweight status on the logarithmic scale.
mRNA	Average Count	B Estimate (log2)	Adjusted p-value
ASH1L	22.393	1.58408	1.82826e-16
DNAJC8	6.0651	1.86202	1.82826e-16		Adjusted p-value <0.05
DNMT1	12.5276	1.68068	7.89063e-16		Adjusted p-value <0.10
CTDSPL2	7.07701	1.79118	8.27684e-15
UBAP2	6.31175	1.71234	1.63704e-14
USF3	3.43366	2.20123	1.63704e-14
DDX24	3.9167	2.18312	9.23379e-14
USO1	6.61	1.57405	1.06535e-13
CDC42BPB	4.14972	1.96297	1.08223e-13
KIAA0319L	5.75213	2.01691	1.08223e-13
DHX9	7.1568	1.63774	2.18455e-13
MLLT10	12.2985	1.47286	3.36864e-13
BLCAP	2.54529	2.35339	4.57196e-13
FAM135A	5.60624	1.87622	3.41165e-12
KAT2B	1.97249	2.58417	7.34554e-12
NUB1	8.26037	1.44595	7.38462e-12
INTS6	6.83233	1.55014	8.39814e-12
RBFOX2	7.58909	1.77358	8.95062e-12
CDC16	2.72944	2.02499	2.57584e-11
DAP	1.96624	2.2849	2.57584e-11
TGFBR1	8.63093	1.58714	9.02003e-11
ANAPC4	4.88462	1.75819	1.22698e-10
GNAI1	2.49934	2.09629	2.47427e-10
FAM76B	4.71778	1.57389	3.6676e-10
SPG7	6.35879	1.39513	4.10755e-10
MED1	10.9393	1.3009	4.3586e-10
PPP1R21	3.63663	1.78783	4.3586e-10
WWC2	8.59359	1.39074	4.3586e-10
ESCO1	10.7911	1.25393	5.37832e-10
GNG12	4.09837	1.89714	5.43994e-10
OCIAD1	5.22962	1.58581	8.2988e-10
WDFY3	6.75178	1.49309	8.2988e-10
DIXDC1	1.80015	2.11564	1.0135e-09
MRE11	5.83315	1.43781	1.98043e-09
GNL3L	5.04233	1.82728	2.27675e-09
MTAP	3.09064	1.7914	2.27675e-09
SMAD4	7.66448	1.50254	2.27675e-09
SRPK2	6.95316	1.34789	2.40129e-09
ATM	5.92642	1.46805	2.65918e-09
ATP6V1E1	3.86824	1.74025	2.71896e-09
COMMD2	4.1069	1.66857	2.89759e-09
MRPS31P5	1.68839	2.07986	2.90539e-09
RAP2C	2.4541	1.91741	3.26241e-09
CEP112	3.69988	1.48788	3.7113e-09
TRMT13	4.09816	1.59183	3.7113e-09
ACBD6	3.7883	1.45377	4.56645e-09
ABCB1	5.36654	1.95448	5.26499e-09
GFPT1	8.99874	1.42612	6.39921e-09
ZNF518A	16.2501	1.09151	8.42025e-09
CHMP2B	3.43932	1.7406	8.43517e-09
RALA	5.30545	1.59602	8.43517e-09
SLC40A1	18.3184	1.67166	8.43517e-09
RAB5A	11.7427	1.25348	1.01529e-08
INPP5D	4.20761	1.84939	1.03559e-08
CCNT2	6.69231	1.49959	1.1026e-08
WDR20	2.32742	2.00659	1.27677e-08
ADNP	10.4198	1.26976	1.30214e-08
FNDC3B	22.4246	1.13196	1.30214e-08
DPY19L4	2.34602	2.07559	1.3684e-08
ARID1A	6.05244	1.35956	1.45929e-08
ECPAS	5.24039	1.37419	1.4942e-08
CCT6A	8.51654	1.46159	1.79889e-08
PRKAG2	3.49026	1.91186	1.79889e-08
OSBPL8	6.30133	1.44481	1.81485e-08
BTBD7	6.79588	1.34599	1.8667e-08
RNF19A	8.38335	1.46142	1.87798e-08
XPC	11.382	1.14163	1.87798e-08
CAP2	3.248	1.89991	1.87899e-08
ST3GAL6	5.93391	1.55391	2.01245e-08
TPM3	14.0022	1.32463	2.01245e-08
GGA3	1.19311	2.21153	2.03655e-08
SCAF11	32.0256	0.832807	2.1996e-08
CNPY2	2.00631	1.88231	2.52568e-08
CEP57	5.3943	1.23583	2.62104e-08
NOP53	2.17764	2.09094	2.71798e-08
CCP110	2.26926	1.81245	3.21402e-08
RRP36	2.01898	2.13485	3.34145e-08
PTPN11	8.31205	1.19741	3.58528e-08
ATAD2	7.1158	1.36813	3.68924e-08
MTIF3	7.4669	1.15393	3.68924e-08
STYX	2.77131	1.76415	3.68924e-08
OPTN	5.40006	1.47673	3.83682e-08
ZNF462	2.91729	1.50229	3.83682e-08
NACA	9.29648	1.25805	3.84209e-08
ATXN1L	1.42653	2.02398	3.99595e-08
PIK3C2A	8.48235	1.12777	3.99595e-08
STAT2	6.37779	1.50597	4.03953e-08
RBM26	26.4211	0.780993	4.42096e-08
CCDC90B	3.58557	1.56129	4.72188e-08
ZNF600	1.4507	2.17001	5.02371e-08
KPNA3	2.20946	1.66003	5.33717e-08
RNPS1	10.6703	1.16891	5.5578e-08
LNPEP	12.3056	1.5262	6.31259e-08
EIF3I	1.35639	2.1609	6.35172e-08
RIN2	2.40316	1.63005	6.35172e-08
SPDL1	1.76946	1.96484	8.22558e-08
AP1G1	2.92213	1.52066	8.2895e-08
MAP3K8	3.69315	1.52483	8.49085e-08
PYGL	5.90541	1.37652	9.39412e-08
TACC2	8.43385	1.22584	9.82417e-08
PCDH11Y	2.78329	2.07898	1.00384e-07
SH3YL1	2.37343	1.78552	1.02393e-07
TMEM87B	4.39425	1.58427	1.05819e-07
RPRD1B	16.2695	1.06171	1.18397e-07
ZNF106	12.7979	0.957699	1.20906e-07
ENOPH1	1.66752	2.13073	1.21579e-07
SERINC1	7.91812	1.47399	1.26259e-07
CENPC	10.7291	0.958407	1.29882e-07
HNRNPC	18.0095	0.930823	1.29882e-07
PRKCA	2.64862	1.76175	1.29882e-07
MCM3AP	2.49388	1.61923	1.49579e-07
PPM1D	1.53202	2.23058	1.49842e-07
STXBP3	3.38677	1.60142	1.69513e-07
ELF3-AS1	1.56858	2.07202	1.72649e-07
NIPSNAP2	2.04659	1.99856	2.02248e-07
PHF3	33.4393	0.685778	2.23813e-07
DNAJC16	2.00538	1.92264	2.48025e-07
TMEM212	19.1219	0.872186	2.48025e-07
MAPKAPK2	2.07761	1.96132	2.56258e-07
PARP11	2.55213	1.52348	2.73241e-07
IMMP1L	1.28752	2.0922	2.79493e-07
JMY	4.38612	1.37115	2.95559e-07
ZNF587	6.47059	1.52716	3.39823e-07
CDKAL1	2.75907	1.50429	3.41428e-07
CNBP	3.81391	1.51555	3.56488e-07
PPM1G	2.98412	1.56867	3.9372e-07
FAM200B	2.65888	1.60852	4.11178e-07
MRTFB	4.20652	1.37149	4.67621e-07
ATP1A1	2.19551	1.90686	5.00446e-07
CENPE	8.91551	1.26825	5.08026e-07
ACVR2B	8.43913	1.43529	5.32315e-07
VDAC3	0.983092	2.1469	5.33482e-07
TULP4	2.11826	1.72775	5.95985e-07
ITSN2	20.0122	0.890011	6.14316e-07
ANKLE2	3.361	1.5033	6.23347e-07
CDC5L	8.75921	0.943936	6.2345e-07
TCEAL1	1.42303	1.76825	6.29536e-07
PTBP2	1.93328	1.678	6.40169e-07
RDH11	3.86436	1.48163	6.40169e-07
VPS35	5.25355	1.2298	6.65306e-07
TRPV6	23.0835	1.48933	6.71353e-07
NCBP2-AS2	1.73482	2.13063	6.78201e-07
NR2F1	27.3746	1.25142	7.8123e-07
ARL14EP	1.8096	1.8675	8.67356e-07
SKP1	9.81889	1.1167	8.67356e-07
SMG1	13.3823	1.10749	9.04458e-07
YTHDF2	4.12837	1.45803	9.11267e-07
PFDN2	1.16088	2.15504	9.15848e-07
PLXNA2	2.32511	1.68125	9.15848e-07
RBM8A	6.70916	1.36748	9.15848e-07
CEPT1	2.53966	1.78291	9.73547e-07
RABL6	1.9841	1.77401	9.73547e-07
ICE2	4.6523	1.3178	9.82274e-07
CTTNBP2NL	5.41108	1.04758	1.01903e-06
GTPBP4	5.62963	1.09981	1.01962e-06
PTPRB	4.76764	1.36726	1.01962e-06
WDR82	10.5854	1.14502	1.04805e-06
CEP295NL	3.07069	1.56192	1.06684e-06
NUP50	8.52773	1.04907	1.06876e-06
PAFAH1B1	5.36584	1.11116	1.06876e-06
CREM	2.55808	1.76766	1.11786e-06
EP400	5.0727	1.09899	1.11786e-06
SSBP1	3.64611	1.39259	1.11786e-06
PABPN1	5.79594	1.36313	1.14485e-06
PPP2R3C	3.89356	1.22996	1.14485e-06
PAQR7	1.66454	2.23375	1.15241e-06
ING5	1.94274	1.52666	1.16031e-06
ZNF704	3.31588	1.78759	1.36608e-06
OGFOD1	1.71101	1.74859	1.4406e-06
CAMSAP2	25.2848	0.774591	1.44383e-06
GNL3	5.24959	1.06435	1.44383e-06
ZNF280D	6.61809	1.02733	1.49542e-06
DBF4	0.93423	2.16547	1.58569e-06
GNPTAB	3.05563	1.49815	1.83368e-06
WDR75	2.28572	1.52251	1.83368e-06
MUC20-OT1	6.60403	1.35383	1.89947e-06
ZBTB43	2.72997	1.48369	1.89947e-06
RTF1	9.95997	0.91727	1.94737e-06
APP	10.293	1.10538	2.01708e-06
DST	33.9596	0.685588	2.01708e-06
TBP	4.27542	1.29139	2.01708e-06
PCM1	29.5388	0.724111	2.02537e-06
BRCA2	4.51964	1.38545	2.10122e-06
RALGAPA2	11.551	0.974554	2.1598e-06
CLIC4	12.5849	1.25239	2.18458e-06
SAP30BP	2.59636	1.36827	2.18458e-06
TNPO1	20.8451	0.86824	2.24316e-06
OTUD5	0.882905	2.40773	2.47681e-06
VPS37A	2.61507	1.64774	2.47681e-06
AKAP10	4.41187	1.34115	2.49462e-06
MAN2A1	6.62833	1.41563	2.49462e-06
DDAH2	1.72157	1.9649	2.50483e-06
NAPG	5.85985	1.148	2.61812e-06
PRDM2	5.63317	1.1505	2.61812e-06
RTF2	3.2197	1.58351	2.61812e-06
SH3GL1	2.64625	1.60147	2.61812e-06
ATP6V1D	3.39935	1.35906	2.825e-06
ZNF321P	1.37345	1.86148	2.83621e-06
PPP1R15B	29.3735	0.996325	2.92482e-06
SF3B1	40.3216	0.734671	3.16698e-06
FAXDC2	1.39192	1.88142	3.48602e-06
CYSLTR1	10.0803	0.944694	3.7309e-06
JMJD1C	27.2135	0.691826	3.76305e-06
VPS53	3.46143	1.59886	3.76305e-06
LTBP1	11.2602	1.43722	4.20633e-06
SYNRG	9.8682	0.894278	4.53033e-06
JADE1	3.48901	1.43868	4.86752e-06
PTBP1	3.86144	1.46138	4.91938e-06
NFIC	4.41234	1.22034	5.15555e-06
PBX1	6.39434	1.33607	5.15555e-06
UBE2J1	3.99314	1.4131	5.15555e-06
ZFYVE26	1.12546	2.04332	5.15555e-06
STRA6	5.00192	1.66241	5.29675e-06
MRPS16	1.72354	1.72497	5.75294e-06
FAM133B	18.4604	0.848407	5.84741e-06
C22orf39	0.960239	2.27058	5.88443e-06
CALCOCO1	1.48197	1.80197	5.9211e-06
IER2	5.10253	1.42018	5.92248e-06
RNF14	2.44562	1.56041	5.92248e-06
GNPTG	1.15413	1.92626	6.0916e-06
CCNL2	10.4094	1.05083	6.11156e-06
ZNF91	6.96649	1.28813	6.18134e-06
SH3D21	1.9464	1.82409	6.26917e-06
PLOD3	0.978685	2.41134	6.43454e-06
KIF1B	5.0674	1.10359	6.49904e-06
CDK19	3.92274	1.34476	7.11901e-06
MAP4K3	8.63714	0.975738	7.11901e-06
IMMT	4.25838	1.23755	7.19156e-06
CHFR	1.71862	1.7592	7.20506e-06
PTPRJ	3.54912	1.27406	7.22179e-06
RNF41	1.52517	1.77378	7.41898e-06
UTRN	42.0363	0.685297	7.42914e-06
TJP2	3.49669	1.44616	7.57785e-06
OPHN1	13.6872	0.813636	7.59375e-06
BAIAP2L1	1.84644	1.71287	7.78642e-06
RBM5	12.0993	0.966878	7.83071e-06
TRIO	4.88223	1.22394	7.84595e-06
SLC44A2	1.87974	1.74603	7.91533e-06
MINDY3	2.6425	1.46404	7.94477e-06
GLDN	7.03908	1.24759	7.95466e-06
MRPS26	1.87052	1.90174	8.07216e-06
GTDC1	3.07169	1.47584	8.90857e-06
RPL5	10.2392	1.10922	8.90857e-06
BDP1	50.9689	0.492439	9.06057e-06
RARS	5.77755	1.05087	9.8379e-06
TNRC18	2.19957	1.50191	1.04997e-05
PRXL2C	1.03959	2.25025	1.23574e-05
ZNF611	2.78741	1.36805	1.26226e-05
TMEM208	1.45593	1.7695	1.26394e-05
LUC7L	14.7776	0.727871	1.28168e-05
RWDD1	3.85893	1.16377	1.29533e-05
MOCS1	0.991819	2.14672	1.43997e-05
PPFIBP1	9.16501	0.767861	1.49238e-05
USP12	2.88765	1.30448	1.51393e-05
PAFAH1B2	3.33272	1.39344	1.5242e-05
CLMP	5.43517	1.32859	1.52706e-05
MTR	7.93216	0.921148	1.70383e-05
ATXN10	1.84912	1.71053	1.71246e-05
CAPS	0.825491	2.17185	1.71475e-05
RPLP2	11.0694	1.34612	1.71475e-05
UBE4A	2.48583	1.44987	1.75849e-05
ZRANB3	1.18122	1.87377	1.7668e-05
PNPLA8	8.0061	0.972409	1.7917e-05
STK3	24.6135	0.825641	1.81234e-05
PEX26	2.02066	1.69918	1.81596e-05
SBDS	8.94837	0.988112	1.92225e-05
WNK1	15.8666	0.900569	1.94677e-05
ATRX	68.3631	0.529562	2.08086e-05
PRMT2	22.8292	0.722755	2.08556e-05
SUPT6H	3.08803	1.31441	2.17491e-05
BNC2	2.87273	1.43136	2.17909e-05
OIP5-AS1	9.8957	1.00109	2.33882e-05
BRMS1L	1.77323	1.4406	2.38692e-05
GNB4	2.46789	1.45387	2.42993e-05
ZNF83	9.47941	0.864921	2.47482e-05
PIAS1	6.06645	1.04819	2.48481e-05
SRSF4	11.4644	0.726448	2.87863e-05
GBP3	2.42895	2.25813	2.92602e-05
SF3A3	3.68101	1.15936	3.09911e-05
ERICH1	13.8258	1.08015	3.1615e-05
ACADVL	2.62249	1.29202	3.22699e-05
SMIM30	1.06573	2.18215	3.46517e-05
CCT3	3.22782	1.27986	3.48864e-05
ENAH	9.65919	0.944796	3.62126e-05
DMTF1	15.4153	0.781232	3.83265e-05
MRPL35	1.14571	1.62271	3.93904e-05
SLMAP	7.50932	0.844696	3.95059e-05
PPP6R2	0.997134	2.08721	4.05847e-05
USP43	1.50811	1.91308	4.23305e-05
CPZ	1.48957	1.71625	4.25433e-05
HIST1H1C	1.40479	1.68284	4.35945e-05
KIAA1109	28.9103	0.665909	4.46727e-05
HERC2	19.2347	0.561955	4.52316e-05
KSR1	1.78712	1.68009	4.63924e-05
CLTB	1.73274	1.48707	4.90484e-05
PTEN	7.2462	1.00261	4.96355e-05
AKAP9	121.98	0.545022	5.01991e-05
PTRH2	1.10705	1.97858	5.22674e-05
RPL24	5.2941	1.14716	5.22674e-05
P2RY1	2.58692	1.73015	5.44182e-05
ARHGAP17	3.65991	1.1321	5.51679e-05
PPP4R1	3.32967	1.28311	5.52596e-05
UBE2Z	8.00096	1.05023	5.65243e-05
AGO2	3.95703	1.25939	5.66772e-05
SYNGAP1	1.03538	1.57308	5.73135e-05
ABHD17A	1.17484	1.83195	5.77354e-05
CDV3	6.00914	1.2062	5.83671e-05
FRMD4B	6.11312	0.907081	6.0891e-05
TNRC6A	9.96343	0.709172	6.66878e-05
MPP7	2.031	1.5445	6.73709e-05
SLF2	5.05441	0.967381	6.77383e-05
RPL36AL	1.72222	1.77669	6.77544e-05
WIPI1	5.23834	1.02034	6.82071e-05
ATP5MPL	3.97982	1.38288	7.01177e-05
RPS8	17.5426	0.936011	7.34356e-05
KCNMA1	0.923706	2.11694	7.35092e-05
SYNPO2	6.70321	1.49641	7.50037e-05
ZFR	26.0408	0.655411	7.60921e-05
TAX1BP1	33.6159	0.585978	8.09417e-05
PPCS	3.94138	1.29983	8.13793e-05
DHRSX	1.99395	1.4294	8.22588e-05
SETX	19.6788	0.610248	8.22588e-05
ENO1	2.03921	1.68576	8.24116e-05
RAP1B	12.3508	0.905471	8.53955e-05
LARP1B	15.8708	0.617558	8.77008e-05
PRDX1	9.1203	1.17781	8.82814e-05
VRK3	0.977835	1.969	8.85991e-05
CHMP3	5.9927	1.04476	8.94328e-05
DIP2B	3.75158	1.1835	8.94328e-05
DNM1L	5.54267	0.966809	8.98751e-05
CEP126	1.07908	1.89946	9.58351e-05
CTBP1-DT	1.08721	1.70611	9.58351e-05
L3MBTL2	0.782518	1.88502	9.58351e-05
REV1	9.39766	0.846507	9.9267e-05
CKAP5	3.86105	0.993544	9.95471e-05
PIP4K2A	1.60256	1.70991	0.000103678
SBNO2	1.78379	1.41596	0.000105859
FHL2	2.43106	1.57589	0.000107851
ZNF37A	3.51117	1.06924	0.000107851
RHOQ	6.07621	1.06179	0.00011412
ARHGAP4	1.18565	1.82636	0.000116264
MORF4L1	9.63834	0.857255	0.000116685
BCL10	0.856049	1.7675	0.000122141
DSP	40.914	0.722292	0.000122141
SMARCE1	9.73716	0.784621	0.000122141
PRPF3	4.16576	1.02485	0.000126174
HNRNPU	31.5424	0.558306	0.000127275
RSRC1	11.5432	0.772304	0.000130411
RBPJ	11.4299	0.825214	0.000132296
USP9X	12.1265	0.896837	0.000135613
ERCC5	3.64267	1.26477	0.000138055
USP34	29.5273	0.756325	0.000139406
GDPD5	16.8027	1.25317	0.000141045
REXO1L1P	0.953962	1.68413	0.00014257
C1orf115	17.0588	1.04135	0.000144075
DDX17	54.1487	0.575275	0.00014646
IGFBP3	16.093	1.17206	0.000150085
SUZ12P1	7.83421	0.848729	0.000150877
ERC1	17.0244	0.570653	0.000151245
TAOK1	19.0742	0.732582	0.000156989
PAPOLA	32.7247	0.785173	0.00016891
PRKRIP1	1.39496	1.50084	0.00016891
PFKL	0.956824	1.9874	0.000180339
TRIM38	5.91375	1.08306	0.00018985
NRP1	9.69377	0.827929	0.000190534
MYO9B	4.2293	1.34029	0.000191304
CRYBB2P1	0.983429	1.72297	0.000193808
COLGALT1	1.03567	1.91545	0.000195403
IWS1	26.6395	0.500832	0.000213458
FBXW5	0.824374	1.89466	0.000219204
P3H4	1.56795	1.56071	0.000222972
FBXL19-AS1	1.25906	1.81466	0.000224016
LCAL1	2.40999	1.62847	0.000234995
TRIM33	9.45547	0.690174	0.000243874
CHD2	49.6094	0.513895	0.000244284
CREBZF	7.26421	0.95207	0.000244284
ARHGAP42	17.4907	0.741262	0.000254945
44261	11.3305	0.731427	0.000255846
MRC1	6.38303	1.03659	0.000255846
EDN1	3.41626	1.34069	0.000281816
PCYT1A	5.50589	0.842773	0.000282059
PDCD10	6.09083	0.988606	0.000282059
TAF7	14.9642	0.666927	0.000282059
LINC00472	9.58174	1.03177	0.000288902
DSTYK	5.09669	1.04111	0.00029637
C1GALT1	5.70926	1.07758	0.000302756
CARHSP1	1.29166	1.81212	0.000302756
DGKZ	1.64297	1.45068	0.000302756
EGFR	21.3051	0.829558	0.000302756
METAP2	21.2712	0.656121	0.000316565
DSE	5.02448	1.12427	0.000320019
XPR1	1.33937	1.47703	0.000320828
PXDC1	1.0014	1.62572	0.000327301
PILRB	4.38201	1.09943	0.000336048
RPSA	8.20289	1.07973	0.000342824
FICD	0.715239	2.40367	0.000348213
RCAN1	4.30511	1.06029	0.00035151
HOXB-AS1	1.12854	1.58692	0.000355447
AMMECR1	3.39015	1.13075	0.00035661
KPNA4	6.19744	0.85181	0.000382167
UBE2G2	2.21311	1.2855	0.000384859
FLNA	4.35961	1.49791	0.000401623
POMT2	0.673352	2.15108	0.000404987
NFE2L3	3.76663	1.32598	0.000415682
FAM126A	6.20141	0.90309	0.000420946
GBP4	1.81891	1.3392	0.000426499
ZNFX1	2.69444	1.1323	0.00042709
DMXL1	6.18544	0.918182	0.000440709
MYO10	4.51956	0.902574	0.000457364
ZFHX3	17.1157	0.755993	0.000477126
RPL17	9.35548	1.04611	0.000486407
SLU7	17.7379	0.609294	0.00049802
JCAD	2.33358	1.29444	0.000507736
PCBP2	29.9816	0.916773	0.000511696
IGF2BP1	1.50333	1.539	0.00052664
RGS2	1.6969	1.74503	0.000528267
COMMD3	0.976186	1.80013	0.000559674
DHX33	1.84991	1.20778	0.000573111
MCL1	20.2967	0.871021	0.000583297
PPIC	1.90445	1.44393	0.000584508
SPECC1L	10.9583	0.686716	0.000584508
RALB	1.31401	1.49659	0.000587146
PRLR	13.8317	1.03941	0.000591382
SEMA4A	0.631006	2.00172	0.000603816
TCEAL9	20.8211	0.656651	0.000629086
ADGRG6	15.1946	0.806092	0.000630037
RAD50	48.0443	0.524476	0.000631753
DDX46	29.1125	0.47298	0.000652102
RIF1	36.8924	0.505063	0.000659835
KARS	1.13039	1.6118	0.000660629
EPC1	8.03597	0.799714	0.000684834
SHROOM2	0.881645	2.0041	0.000686524
NAPA	0.726008	2.12558	0.000688572
LUZP1	6.05769	0.853078	0.000711634
CRIPT	1.38975	1.73727	0.000749468
C2orf49	4.26823	0.780767	0.000751611
SYTL5	0.99575	1.83752	0.000759861
CRIM1	30.7878	0.775459	0.000787513
BCCIP	5.24787	1.0114	0.000804354
COL4A1	32.5252	0.630773	0.000816689
PLAA	1.42598	1.66857	0.000817597
D2HGDH	0.789868	1.81331	0.000866545
ANKRD42	0.662121	2.11417	0.000875769
REST	10.772	0.657069	0.000877176
EHD1	2.34372	1.27565	0.000909737
SLC2A1-AS1	1.12659	1.60139	0.000918971
PPP1R15A	5.60715	1.0049	0.000929972
STAG1	11.4419	0.682223	0.00095858
ARHGAP45	1.11873	1.66488	0.000977124
ZNF813	0.775263	2.24197	0.000977124
NORAD	15.7434	0.797133	0.000999279
RASA1	49.042	0.580153	0.000999279
BRD7	12.8454	0.552268	0.00100946
LINC-PINT	8.64433	0.898584	0.00103101
TMED9	6.70634	1.14986	0.00107798
CD46	55.1923	0.725978	0.00114376
CARD8	2.91112	0.968455	0.00116872
IL1R1	15.707	0.904876	0.00117353
MNS1	1.85262	1.12462	0.00118257
MTUS1	15.2904	0.714002	0.00119388
SFMBT2	0.897975	1.59528	0.0012328
ARFGEF2	10.1722	0.861564	0.00129924
CYP1B1	4.01148	1.58996	0.00133301
MADD	0.735267	1.53338	0.00138966
ADAMTS6	6.77269	1.01269	0.00145523
COX20	4.20053	0.935336	0.00146008
LARS	8.09148	0.609014	0.00146008
SULT1A3	1.69417	1.28472	0.00146008
MBD1	1.03921	1.43769	0.00149547
COA7	0.739767	1.83009	0.00151025
FAM222B	1.40111	1.29644	0.00151384
SEL1L	15.9695	0.67504	0.00151384
DPH6	0.833689	1.46246	0.00161228
FRG1	7.18248	0.7386	0.00162319
NASP	26.1958	0.51733	0.0016321
VGLL3	27.8107	0.820956	0.0016321
TERF1	2.99208	1.00918	0.00167658
TINAGL1	4.50639	1.27291	0.00168655
PDE10A	2.6358	0.991204	0.00179252
ACER3	3.70383	1.06917	0.00190366
PPP1R12A	36.6092	0.451768	0.00202494
MACF1	33.6983	0.512222	0.00203596
C10orf88	0.554059	1.82204	0.002037
TNFAIP8L1	1.0411	1.43859	0.002037
DHX29	17.3787	0.655944	0.00204312
NID2	2.32229	1.17512	0.00204312
PTH1R	1.61454	1.37084	0.00211616
ANP32E	1.97193	1.2278	0.00218839
ARID3B	5.9402	1.04629	0.00219292
ATRN	0.665612	1.63726	0.00234153
RTN4	34.4525	0.625202	0.00235696
MIR181A1HG	1.65398	1.35495	0.00238418
EXOC6B	13.2665	0.649464	0.0028195
ARHGEF12	13.5334	0.532815	0.00284031
TTC32	9.55909	0.823286	0.00288352
SOS2	13.4462	0.686898	0.00297786
LAMB1	32.3985	0.606386	0.00309599
PTMA	54.2816	0.61591	0.00309599
SCAPER	41.3163	0.369704	0.00334386
JAM2	3.67383	1.09039	0.00349256
TFDP2	10.2801	0.66862	0.00372785
THOP1	1.00689	1.44861	0.00385881
TEAD3	4.78009	0.919108	0.0039067
ZNF468	1.97411	1.33022	0.00406029
TJAP1	0.960616	1.22294	0.00410828
TMEM120B	1.2056	1.64279	0.00434117
DDX21	9.50539	0.649572	0.00462018
RB1CC1	21.8145	0.509632	0.00472756
SASH1	5.05892	0.934389	0.00491235
TRAPPC9	0.631366	2.13083	0.00511247
SMC3	20.3499	0.486077	0.00524664
PEG10	82.7776	0.822002	0.00538601
EFHC1	2.77983	0.9903	0.00578874
VEZT	11.0072	-0.666961	0.00580182
PDS5A	7.33714	0.697878	0.00604586
HAUS5	0.677337	1.60957	0.00615041
S100A11	5.24644	1.035	0.00616513
PARP14	12.2314	0.607908	0.00627939
C11orf58	8.81304	1.45914	0.00630087
SNUPN	1.05515	1.39599	0.00652265
ZNF703	2.50323	1.31927	0.00653721
RBM25	76.0844	0.311814	0.00692694
FAU	4.74284	1.00067	0.00705247
MTMR4	5.58207	1.02319	0.00708947
AKAP12	10.7952	0.735128	0.00725199
JADE2	0.868528	1.77235	0.00749725
CD200	7.03	0.955755	0.00768405
RUBCN	1.42831	1.24059	0.00768405
ZNF470	0.573181	1.95816	0.00771657
TGFBR3	26.9307	0.64409	0.00781811
PDXDC1	18.3634	0.635083	0.00836664
SPIRE2	4.34882	0.994408	0.00838278
ACSL4	7.77182	0.880264	0.00842119
ZNF148	15.8052	0.581294	0.00843542
C19orf47	1.13324	1.37681	0.00868348
ADAMTSL4	3.25526	1.55118	0.00889689
RN7SL134P	0.626373	1.75584	0.0092824
MGRN1	0.615671	1.83334	0.0094756
LAMC1	8.15488	0.824566	0.00950454
BAZ1B	26.1789	0.35486	0.00961509
WDR60	15.0143	0.589174	0.00968522
ARIH1	4.43624	0.830199	0.00975514
DDX5	51.0048	0.43883	0.00992971
FOXP1	8.56549	-0.644804	0.0100342
RPS11	2.55356	1.20189	0.0101671
GOLGA2	32.1599	0.456893	0.0103903
BOD1L1	63.1773	0.308841	0.0106246
EGFL6	18.9485	0.741554	0.0107357
EIF4A2	8.37635	0.560019	0.0111448
SP110	3.09244	0.85685	0.0111448
STAG3L5P-PVRIG2P-PILRB	1.76325	1.26906	0.0111448
FZD4	0.801414	1.45929	0.01118
RPS27A	17.6134	-0.928427	0.0112998
ZDBF2	14.0771	0.560968	0.0117659
FRZB	3.04607	1.24125	0.0119583
MINK1	1.08874	1.44162	0.0124722
TMEM87A	11.7117	0.629946	0.01256
PHLDA2	26.1238	0.837941	0.0130066
RRP7A	0.708109	1.50644	0.0131439
ZDHHC14	0.978273	1.42825	0.0131439
SUZ12	17.1636	0.565147	0.0132141
AKAP11	4.11991	0.779971	0.01343
ZMAT2	6.14162	0.703616	0.01343
UBR5	17.926	0.442218	0.0138804
SLC35A5	0.712713	1.62783	0.0139443
USP16	25.0793	0.416173	0.0149456
TPM1	30.3453	0.651849	0.0151117
FAM184A	22.6906	0.457963	0.0151524
TIE1	1.02482	1.31239	0.0156099
RBM17	42.9604	0.333284	0.0158092
PAGE4	5.13675	1.04972	0.0163782
DAB2	61.6969	0.559668	0.0163922
F13A1	10.0681	0.845766	0.0165667
PRELID3B	0.922698	1.26224	0.0166009
EBLN3P	3.69415	0.871548	0.0167069
LMBR1L	0.658411	1.5454	0.0167214
NCL	32.4989	0.462509	0.0167623
AGO3	5.22654	0.67162	0.0171388
UACA	22.2913	0.455292	0.0175467
GNAS	9.08516	0.866306	0.0177818
SOD1	6.65912	0.785187	0.0178071
SCARB1	3.00981	1.04666	0.0182919
CCNY	1.81368	1.16497	0.0189077
CLIP1	94.3844	0.299296	0.019364
SRRM1	63.7448	0.309477	0.019364
SRSF5	28.0927	0.534665	0.0197812
CSNK1G3	3.82273	0.80014	0.0206924
SMC4	34.6627	0.47411	0.0208596
HSD11B1	1.36598	1.81111	0.0210673
LINC01285	0.627995	1.65417	0.0211156
FANCD2	1.02368	1.17436	0.021924
ZNF24	14.7304	-0.562318	0.021924
ZNF618	0.804851	1.44112	0.0219899
ABI3BP	4.38705	1.48882	0.0220676
RAB3IP	1.4684	1.04085	0.0226665
ALKBH4	0.70106	1.65293	0.0230316
KLC1	4.30334	0.732351	0.0230316
PRPF4B	35.5222	0.342433	0.0230316
LRRK1	2.53237	1.12626	0.0231492
PPIB	0.678699	1.57371	0.0233953
BAZ2A	23.1807	0.446801	0.0236361
MTND2P28	32.0871	-0.892993	0.0238168
NUFIP2	17.6677	0.590943	0.0238168
KIAA0040	12.7422	0.617745	0.0241028
AP3D1	24.9395	0.363097	0.0248684
ATP2B1	15.1651	0.54945	0.0252088
IRS2	4.09621	0.899126	0.0252561
NSD2	2.01681	0.836043	0.0252561
TTC31	1.58337	1.14675	0.0252561
C1S	1.30049	1.30182	0.0260697
RNMT	12.0851	0.425615	0.0277845
LAMC3	0.678127	1.7492	0.0278566
HOXA13	2.90404	-0.99621	0.028716
AFF1	18.8647	0.540948	0.0288896
FBN2	13.4256	0.700621	0.0288896
SRRM2	40.9917	0.421878	0.0294167
COBLL1	68.4809	0.458882	0.0296745
FERMT1	2.79482	-0.971217	0.0303436
NR1H3	0.525848	1.88211	0.031125
DDX47	1.43266	0.860748	0.0313769
ADM	15.4267	0.884954	0.0322596
PAN2	0.781392	1.25731	0.0322596
NPEPPS	12.4398	0.55034	0.0324392
SETD2	11.804	0.492925	0.0333074
FAM110A	0.527182	1.84629	0.0338776
IL6ST	51.7808	0.491799	0.0348272
ITM2B	35.0872	0.635184	0.0348272
RPS21	1.87423	-1.28289	0.0348272
HNRNPR	27.6442	0.41473	0.0354007
KMT2A	14.2916	0.422714	0.0355323
CLK4	3.96742	0.605583	0.0361211
FAM216A	0.55103	1.43382	0.0363067
PDIA3	31.8065	0.53157	0.0364441
ARHGEF7	3.9889	0.569433	0.0370555
DCP2	11.1174	0.5321	0.0375481
MRPS11	0.563741	1.63079	0.037616
TMEM189	1.79008	0.858696	0.0378241
POTEI	2.02242	-1.23005	0.0381436
RPL10	3.27881	-1.10322	0.0381638
CAV1	45.8762	-0.54548	0.0388423
NRDC	24.1135	0.495482	0.0389147
LGALS3	4.247	1.08225	0.0389233
SGK1	17.0836	0.53939	0.0394509
POTEE	4.25086	-0.993331	0.0399182
VPS36	7.86225	0.539146	0.0399182
RACK1	3.44792	0.886016	0.0403429
KATNBL1	13.263	-0.776947	0.0406455
LUM	9.65502	1.22665	0.040766
GOLGA8A	9.21755	0.630571	0.0414699
ALG11	6.02201	0.657383	0.0418126
RN7SL524P	2.75591	0.885588	0.0422175
MAST4	13.895	0.517749	0.0424324
HUWE1	11.6636	0.498279	0.0429352
ODF2	1.18426	0.980739	0.0469246
GOLGA5	2.6576	0.773623	0.0477343
MED19	6.67359	0.518338	0.048288
AGPS	1.24133	1.17689	0.0484333
RPL35A	6.2741	0.72532	0.0493237
ADGRD1	5.80314	0.745918	0.0497701
CD36	14.0497	0.682159	0.0508966
TCERG1	23.9105	0.320141	0.053475
TRIM34	2.19179	0.674527	0.053475
RGPD5	9.79839	-0.64992	0.053547
CPEB3	1.4124	1.01852	0.0537403
GUCY1B1	6.6452	0.619812	0.0537403
ITGA1	19.0404	0.578871	0.0537403
TRAM1	3.36453	0.731809	0.0537403
OAZ1	4.07106	0.828393	0.0540818
OFD1	21.8365	-0.288256	0.0543569
OXR1	13.4103	-0.478402	0.0554049
TSTD2	1.14928	0.890452	0.0554744
IGFBP5	53.2126	0.697946	0.0568734
ITGAV	5.44921	0.674186	0.0571835
UGP2	22.4544	0.565211	0.0576067
ARFGAP1	0.530529	1.32886	0.0579757
CIAO3	0.541042	1.31634	0.0585679
SNRNP27	4.62407	-0.629704	0.0599363
SERPINB6	2.20623	-0.909811	0.0608817
MFSD4B	7.03275	0.531116	0.0609589
MLF2	1.70504	0.887953	0.060984
METTL25	1.61973	-1.0135	0.063479
USP15	26.4202	0.395285	0.0636075
CEMIP2	7.01574	0.681169	0.0639739
PARL	0.986177	1.10941	0.0647693
RPL10A	2.7144	-0.981871	0.0647693
BBX	25.7011	0.364658	0.065697
CAST	37.5142	0.33313	0.0665642
SDAD1	17.2669	0.422358	0.066626
PDCD7	7.32674	0.53984	0.0667529
EIF1AXP1	3.02107	0.977042	0.06729
FRMD3	1.96001	-1.0751	0.0682526
PSG7	6.06832	1.17831	0.0687245
PACSIN3	0.545597	1.61098	0.0701827
TIMP3	502.677	0.938642	0.0701827
APOL1	2.60614	0.791977	0.0704257
BRD4	32.1444	0.390747	0.0724927
ARHGAP21	14.7097	0.346754	0.0726394
LPCAT1	0.907432	1.09676	0.0726394
EIF2B5	2.2573	-0.780655	0.0749571
RNA5-8SN2	21.129	0.860942	0.0752436
NPIPB13	1.78474	0.917481	0.0757658
MRPS35	4.60863	0.658086	0.077467
MMP11	27.289	0.830819	0.0867301
TMEM183A	2.06681	0.800574	0.0869104
ZCCHC10	6.39244	-0.453066	0.0870634
KLRA1P	0.544174	1.55427	0.0874601
REV3L	14.4336	0.433992	0.0877428
ADAMTS2	1.65141	0.942447	0.0883309
BCL7B	0.783192	1.21315	0.0889059
EIF2S2	13.6712	0.463727	0.0893048
PPP1CA	0.667255	1.20772	0.0893048
PKIB	11.4583	0.57775	0.0900767
EP300	22.8918	0.328817	0.0919726
SYCP2L	1.47938	-1.07392	0.0919726
PHACTR2	68.4911	0.405129	0.0929438
TMPO	4.02537	0.632652	0.095059
HP1BP3	30.911	0.377481	0.0961795
SPAG9	29.0105	0.307664	0.0978589
PRKAR2B	2.28735	-0.976632	0.099029

## Sheet: Table S2
Table S2. Genes differentially expressed in relation to underweight status according to fetal sex. mRNAs are listed according to significance (adjusted p-value), alongside beta (B) estimates of gene expression change, representing the change in gene expression associated with underweight status on the logarithmic scale.
mRNA	Average Count	B Estimate (log2)	Adjusted p-value
Females
CYP1B1	2.76352	2.30829	0.0818535		Adjusted p-value <0.05
MIR1248	62.1205	-1.91178	0.0818535		Adjusted p-value <0.10
Males
ASH1L	28.0361	1.92989	1.11343e-12
TCEAL8	4.52719	2.97533	1.47919e-12
DNAJC8	7.81636	2.10548	3.11263e-11
STX7	9.41366	2.24083	9.17118e-10
CEP112	4.25358	2.22961	7.41825e-09
ATM	7.2532	1.97063	1.09502e-08
ATAD2	8.22786	1.99478	1.15233e-08
USO1	8.2701	1.81676	1.15233e-08
ABCB1	7.18142	2.8209	1.32606e-08
MLLT10	15.6121	1.69772	1.32606e-08
CDC16	3.52654	2.43405	1.47537e-08
UBAP2	7.92959	1.88039	2.60493e-08
TOPBP1	9.31581	1.94301	4.78606e-08
SLC40A1	24.2134	2.19413	6.90357e-08
OPTN	6.42062	2.01662	8.12268e-08
GNL3L	6.31482	2.17845	3.4269e-07
ANAPC4	6.0088	2.04114	4.90109e-07
IMMT	5.18405	1.95517	4.90109e-07
SPG7	7.89682	1.66684	4.90109e-07
TCEAL1	1.95159	2.33002	4.90109e-07
CTDSPL2	9.27308	1.75146	5.00581e-07
MTAP	3.92561	2.15283	5.00581e-07
RALGAPA2	13.1511	1.46608	5.00581e-07
FAM76B	5.79727	1.73569	5.09759e-07
WDFY3	8.46257	1.72872	5.57216e-07
GTPBP4	6.8021	1.6001	5.85658e-07
FNDC3B	27.9467	1.37333	5.87092e-07
RAB5A	13.8721	1.58867	6.48836e-07
SMG1	15.2613	1.51961	7.26459e-07
KIAA0319L	7.68479	2.03431	7.44108e-07
DDX24	5.22819	2.06588	7.46413e-07
ZNF518A	20.5815	1.42188	7.46413e-07
ESCO1	12.8698	1.50995	7.87725e-07
KPNA3	2.84246	2.21619	8.32749e-07
NUB1	10.1343	1.53206	8.59578e-07
OSBPL8	7.4427	1.82668	8.59578e-07
GNG12	5.44383	2.07345	9.065e-07
INTS6	8.82176	1.65619	1.00532e-06
PIAS1	7.45328	1.57374	1.00532e-06
HNRNPC	21.4391	1.32803	1.63293e-06
LNPEP	15.6547	1.96715	1.63293e-06
PPP1R15B	34.9256	1.43388	1.63293e-06
ZNF462	3.79367	1.86512	1.63293e-06
CNPY2	2.56797	2.24352	1.75962e-06
OCIAD1	6.51181	1.75177	1.75962e-06
MTIF3	9.17334	1.40194	1.82802e-06
SKP1	11.7066	1.4402	1.82802e-06
PAPOLA	40.3589	1.34565	1.85571e-06
SCAF11	38.7626	1.09623	1.85571e-06
SERINC1	10.0834	1.70208	1.85571e-06
MRE11	7.34751	1.66034	1.99341e-06
CENPE	10.5749	1.81393	2.07448e-06
ACBD6	4.56545	1.66289	2.13688e-06
PPM1D	2.03398	2.71188	2.15579e-06
CCP110	2.97622	2.12817	2.60278e-06
NACA	11.5775	1.43593	2.60278e-06
PIK3C2A	9.79451	1.45063	2.60278e-06
PTPN11	10.4929	1.42158	2.60278e-06
RALA	6.67165	1.81635	2.60278e-06
RPL11	7.54599	1.8841	2.60278e-06
RPRD1B	19.4212	1.37706	2.60278e-06
TACC2	9.80385	1.60179	2.60278e-06
TPM3	17.2479	1.50489	2.67813e-06
PAFAH1B1	6.89283	1.52233	2.99498e-06
SUPT6H	3.59479	1.92753	2.99498e-06
WWC2	10.3717	1.42775	3.38085e-06
SRSF4	13.33	1.13301	3.52324e-06
ECPAS	6.3503	1.54567	3.55106e-06
WDR82	13.0212	1.48397	3.88664e-06
MAP4K3	10.2852	1.4217	3.95826e-06
TRMT13	4.93968	1.83953	4.06312e-06
RAP2C	3.33808	2.17944	4.09581e-06
TGFBR1	10.759	1.62977	4.17858e-06
PDCD10	7.52814	1.52652	4.56549e-06
GGA3	1.78769	2.40862	4.62209e-06
RBM26	32.0442	1.00112	4.62209e-06
TULP4	2.76301	2.29059	4.67105e-06
ATP5F1E	7.5186	2.08672	4.72444e-06
SKI	8.09793	1.9502	5.01163e-06
RPLP2	14.0178	1.89696	5.9056e-06
RPLP1	24.0418	1.77218	6.04063e-06
PHF3	39.7509	0.906064	6.92508e-06
PCM1	34.0195	1.02234	9.2034e-06
DAP	2.65252	2.18066	9.79014e-06
CEP295NL	4.03818	1.95383	1.00545e-05
ACVR2B	10.3019	1.75128	1.01603e-05
APP	12.2365	1.45588	1.02552e-05
ARHGAP17	4.45559	1.75058	1.09618e-05
AKAP10	5.27566	1.73711	1.14751e-05
UBE2J1	5.0592	1.76348	1.19611e-05
MRTFB	4.79953	1.64984	1.22396e-05
VPS35	6.55351	1.55534	1.25679e-05
C1GALT1	7.45485	1.65403	1.32376e-05
RDH11	4.95708	1.74407	1.37443e-05
USP34	35.2259	1.09447	1.37443e-05
TRPV6	29.1011	1.8782	1.51134e-05
MPP7	2.61871	2.12569	1.57621e-05
SETX	23.4777	0.946826	1.57621e-05
ICE2	5.77727	1.61542	1.67179e-05
IER2	6.24335	1.8975	1.67179e-05
WDR75	2.90951	1.84387	1.67179e-05
DNAJC16	2.78217	2.25164	1.75494e-05
PLXNA2	2.99459	2.15985	1.75494e-05
RIN2	2.88549	1.92032	1.77491e-05
PAFAH1B2	4.35704	1.73418	1.87891e-05
RTF1	11.5227	1.21938	1.96954e-05
OIP5-AS1	12.6096	1.40297	2.05459e-05
TMEM208	2.01658	2.22411	2.14567e-05
ST3GAL6	8.11107	1.73986	2.18662e-05
FAM133B	21.6411	1.25294	2.2013e-05
FRMD4B	7.14509	1.3929	2.20532e-05
PYGL	7.2583	1.52655	2.20532e-05
TBP	5.01794	1.65553	2.20532e-05
TJP2	4.64945	1.7913	2.20532e-05
CTTNBP2NL	6.54168	1.31397	2.21934e-05
CEP57	6.56442	1.40166	2.4295e-05
FAM200B	3.37734	1.89655	2.4295e-05
RPL36AL	1.93084	2.52259	2.4295e-05
ZNF91	8.45151	1.79364	2.4295e-05
CENPC	13.1772	1.1377	2.60494e-05
TMEM212	23.7884	1.06098	2.6301e-05
ATXN10	2.62807	2.37687	2.74771e-05
JMJD1C	32.5489	0.934731	2.77035e-05
PBX1	8.39085	1.75862	2.92111e-05
REV1	10.8255	1.25486	2.92111e-05
SAP30BP	3.41276	1.77248	2.92111e-05
ZNF106	15.6439	1.1493	2.92111e-05
ADNP	12.6859	1.4326	3.19425e-05
VPS37A	3.72689	1.91341	3.19425e-05
GFPT1	11.6488	1.49183	3.21508e-05
CRIM1	35.7099	1.22017	3.25777e-05
YTHDF2	5.26359	1.71241	3.35222e-05
RNF19A	10.5197	1.55377	3.40996e-05
ADGRG6	17.8915	1.31932	3.47489e-05
CDKAL1	3.37369	1.7072	3.47489e-05
TNPO1	25.5269	1.13948	3.49929e-05
CEPT1	3.32493	2.15027	3.50752e-05
GNL3	6.35063	1.27618	3.53652e-05
RPL24	6.14558	1.54579	3.53652e-05
TMEM87B	5.79119	1.67133	3.53652e-05
ZNF83	11.1164	1.21664	3.53652e-05
PARP11	3.61816	1.65558	3.6317e-05
PTPRJ	4.40417	1.65422	3.79814e-05
RPS8	22.0797	1.31825	3.84262e-05
PRDM2	6.66427	1.36132	3.88213e-05
PNPLA8	9.80299	1.29636	3.90773e-05
PRKCA	3.32715	2.00102	3.90773e-05
NRP1	11.0538	1.27351	4.02586e-05
PPCS	4.89454	1.69548	4.0666e-05
PRKRIP1	1.78254	2.10124	4.09646e-05
ZBTB43	3.48862	1.63348	4.10119e-05
CEMIP2	7.41008	1.55059	4.11879e-05
ING5	2.33238	1.76983	4.17513e-05
MACF1	39.0792	0.847204	4.17513e-05
MED1	13.6838	1.26977	4.17513e-05
PCBP2	33.9941	1.30797	4.17513e-05
UTRN	49.0666	0.963263	4.17513e-05
PPP2R3C	4.46334	1.43795	4.32796e-05
TRIM38	7.33943	1.5588	4.89072e-05
CCNL2	12.926	1.24576	4.92269e-05
NUP50	10.1478	1.24704	4.92269e-05
PEX26	2.53313	2.118	4.92269e-05
RBM5	13.7745	1.29094	4.92269e-05
CREBZF	9.44843	1.41155	4.96198e-05
ARID1A	7.82875	1.42437	5.11906e-05
OPHN1	16.1425	1.03699	5.11906e-05
BTBD7	8.66423	1.39549	5.20626e-05
DAB2	72.6087	1.08547	5.20626e-05
MINDY3	3.45488	1.77827	5.20626e-05
LINC00472	11.7928	1.57704	5.4191e-05
CKAP5	4.47853	1.36608	5.54001e-05
CNBP	4.81755	1.76264	5.70052e-05
CD46	66.2598	1.19345	6.07862e-05
TM2D1	5.82639	1.83375	6.70129e-05
MAP3K8	4.55605	1.69457	6.74147e-05
ANKLE2	4.26242	1.68804	6.91359e-05
PPP4R1	3.94408	1.60879	6.91359e-05
SMARCE1	11.6529	1.108	7.27447e-05
CCT6A	11.1237	1.54316	8.37949e-05
RPSA	10.3229	1.55935	8.7439e-05
AP1G1	3.74531	1.59698	9.19151e-05
CCDC90B	4.25453	1.72214	9.38047e-05
KIF1B	6.49632	1.31441	9.38047e-05
ZNF280D	8.0653	1.20772	9.38047e-05
ZNF587	8.17613	1.71269	9.38047e-05
VDAC3	1.31301	2.4337	0.000105081
JADE1	4.37982	1.63985	0.000115967
EGFR	26.0108	1.21417	0.000117122
RARS	7.10393	1.24048	0.000117122
SSBP1	4.92052	1.61636	0.000117198
KIAA1109	35.0214	0.90493	0.000120666
XPC	14.475	1.1732	0.000122854
RASA1	60.1983	0.942797	0.000142471
GNPTAB	3.65871	1.6596	0.000149371
WNK1	18.9488	1.06806	0.000149553
DIP2B	4.456	1.57905	0.00015701
SOS2	15.6598	1.14521	0.000160061
NAPG	7.34498	1.30226	0.000160503
INPP5D	5.61831	1.81436	0.000163725
STK3	28.102	1.04157	0.000185347
PTBP2	2.49039	1.91674	0.000191403
PTEN	8.88321	1.37389	0.00019478
CHD2	55.981	0.753098	0.000195997
COX20	5.10856	1.33552	0.000216472
CLIC4	15.9198	1.48526	0.000231716
ITSN2	24.548	1.01491	0.00023267
ADAMTS6	8.72656	1.59189	0.00025715
PPP1R15A	6.7126	1.49704	0.00026219
USP12	3.50542	1.56463	0.00026219
L3MBTL2	1.08728	2.19255	0.000279515
GBP4	2.03001	1.81841	0.000281709
MTR	9.41666	1.19408	0.00029762
ACADVL	3.19286	1.64251	0.000310455
GNB4	3.05111	1.78603	0.000310455
CYSLTR1	12.2159	1.16827	0.000311709
TRIO	5.47465	1.34794	0.000311709
CDK19	4.80951	1.52327	0.00031245
DMTF1	17.9293	1.03162	0.000329359
DMXL1	7.84201	1.24914	0.000329359
ZNF704	4.82665	1.78908	0.000339633
MIR181A1HG	2.15586	2.09986	0.000354207
ATP2B1	18.5134	1.03469	0.000370277
CHFR	2.09109	1.82236	0.000412821
DDX17	65.2456	0.752628	0.000412821
RPL17	10.8458	1.3768	0.000412821
TRIM33	11.4818	0.967103	0.000412821
ZNF611	3.0199	1.58894	0.000412821
DPH6	0.965311	2.05605	0.000430296
RWDD1	4.8252	1.38974	0.000468229
CREM	3.25814	1.94825	0.000469923
UBE4A	2.97999	1.6258	0.000476155
CDV3	7.523	1.50738	0.000478605
SYNRG	12.225	0.964846	0.000483891
DHRSX	2.77088	1.52867	0.000495221
ABHD17A	1.61039	2.14723	0.000505592
SLF2	6.06489	1.26892	0.000505592
BRMS1L	2.23266	1.70884	0.00052272
CAMSAP2	30.8073	0.882963	0.000543109
FBXW5	1.22216	2.22497	0.00054367
HERC2	22.7796	0.721237	0.00054367
CRIPT	1.91104	2.27884	0.000582325
PXDC1	1.26424	2.20186	0.000584609
XPR1	1.72187	1.88398	0.00059094
TMED9	8.83305	1.58851	0.000601329
MRPS16	2.53723	1.8553	0.000608444
SH3GL1	3.3923	1.76125	0.000615457
TAOK1	23.2312	0.947273	0.00064318
PDXDC1	20.6129	0.964013	0.000661469
RHOQ	7.48773	1.29562	0.000661469
NR2F1	34.3641	1.46829	0.000667151
PIP4K2A	1.96672	2.0899	0.000703964
PRDX1	11.9447	1.42057	0.000714283
ZFR	31.0574	0.839705	0.000714283
GNPTG	1.48543	2.03427	0.000720938
EPC1	9.40189	1.13171	0.000723059
RNPS1	13.5818	1.11485	0.000723059
BCL10	1.22524	2.03872	0.000729611
MCL1	25.1232	1.17247	0.000734919
PTMA	64.4004	0.883598	0.00073779
SYNGAP1	1.35933	1.76651	0.000743195
ARHGEF12	15.9972	0.857629	0.000762628
RAP1B	15.0191	1.04985	0.000805059
CCT3	3.92397	1.47516	0.000852625
CARHSP1	1.67184	2.34029	0.000861005
ZNF37A	4.41943	1.31847	0.000904906
HNRNPU	38.4403	0.763387	0.000931772
SOD1	8.21083	1.26422	0.000962803
RNF14	3.06096	1.69764	0.00101384
ATRX	80.9832	0.638975	0.00101996
FAU	5.63114	1.48873	0.00102115
LUZP1	7.36299	1.14875	0.00102816
TERF1	3.56841	1.39517	0.00102985
DNM1L	6.9072	1.17832	0.0010681
ZRANB3	1.73713	2.02733	0.00107393
ACER3	4.71652	1.48769	0.00110467
PPFIBP1	10.5796	0.891674	0.00114164
NFIC	5.5193	1.23058	0.00116021
AKAP9	143.287	0.683455	0.00117741
PRMT2	27.0114	0.850771	0.00117741
MRC1	7.775	1.25157	0.00123189
ARFGEF2	12.7395	1.18881	0.00135698
PPP1R12A	41.8209	0.640447	0.00135698
FAM222B	1.83234	1.71833	0.00138761
RNF41	1.95004	1.90294	0.00142814
SBDS	10.8764	1.07959	0.00142814
RBPJ	13.6357	1.0136	0.00143464
ZNFX1	3.29406	1.36221	0.0014937
FAM126A	7.47617	1.11545	0.00150515
CHMP3	7.29601	1.18053	0.00152088
USP9X	14.5337	1.11612	0.00152088
IWS1	31.4768	0.700725	0.00153781
RCAN1	5.60845	1.36713	0.00162302
BCCIP	6.2768	1.31197	0.00163832
GTDC1	3.65769	1.67494	0.00165693
PCYT1A	6.7358	1.02767	0.00166801
TMEM87A	14.7863	0.947807	0.00167821
CDC5L	10.5418	0.917705	0.00176669
ERC1	18.9151	0.762869	0.00188348
AGO2	5.11453	1.52709	0.00194786
GLDN	8.69216	1.27917	0.00195397
MINK1	1.32187	2.11255	0.00197616
PEG10	101.639	1.35441	0.00200613
SPECC1L	13.0997	0.943833	0.00203985
TNRC18	2.67304	1.5993	0.00207247
AKAP11	5.12544	1.14758	0.00217533
TNRC6A	12.0295	0.798969	0.0022011
DHX29	21.1779	0.901366	0.00222742
C1orf115	21.5055	1.20794	0.00225499
POMT2	1.07527	2.65244	0.00225499
UBE2G2	2.58453	1.51149	0.00225631
FANCD2	1.28499	1.80213	0.00227805
LRRK1	2.69315	1.68632	0.0023035
KPNA4	7.40625	1.05356	0.00231681
NASP	29.122	0.764012	0.00235087
OAZ1	4.7312	1.35703	0.00236498
TAF7	17.1106	0.805989	0.00236902
TAX1BP1	39.8868	0.731523	0.00236902
DST	40.487	0.740435	0.00238728
SUZ12P1	9.2158	1.06532	0.00238963
P3H4	2.04515	1.7827	0.00256162
TCEAL9	25.1021	0.914319	0.00269734
S100A11	6.4125	1.40102	0.00279195
RPL13A	12.7394	1.11863	0.00284905
EGFL6	23.5814	1.20263	0.00321505
RSRC1	13.7094	0.958137	0.00325185
VGLL3	35.064	1.0879	0.00330341
UBE2Z	9.77038	1.24016	0.00332359
CD200	8.52319	1.42348	0.00351567
PARP14	14.462	0.80946	0.00360967
SORBS2	8.24226	-1.33466	0.00362618
JCAD	2.88273	1.56482	0.00363558
SEL1L	19.6054	0.882353	0.00363558
LUC7L	16.9362	0.762742	0.00367467
PDE10A	3.00687	1.20772	0.00367467
DGKZ	2.02483	1.58645	0.00376812
JAM2	4.33904	1.44072	0.00384903
RAB3IP	1.83197	1.49989	0.00408201
AFF1	21.7788	0.923591	0.00415076
CSNK1G3	4.67566	1.19677	0.00415076
EXOC6B	16.1836	0.93561	0.00415076
ANP32E	2.50882	1.58398	0.00428697
DSP	49.1596	0.837296	0.00428697
LAMC1	9.52255	1.18154	0.00429025
TINAGL1	4.80251	1.60318	0.00436601
HIST1H1C	1.87389	1.85446	0.00444382
SMC4	40.4305	0.786284	0.00445586
AMMECR1	4.3761	1.39269	0.00446769
F13A1	12.6027	1.28453	0.00446769
STAG1	14.4583	0.864951	0.00448777
KARS	1.54092	1.78951	0.00450001
NCL	38.6803	0.703833	0.00450001
QKI	25.2171	0.657864	0.00450001
SF3B1	47.0551	0.77558	0.0046561
ACTA2	7.65552	-2.20988	0.00466579
ATRN	0.947565	1.94624	0.00468353
DSE	6.26586	1.29165	0.00473315
COMMD3	1.2353	2.12782	0.00478417
SBNO2	2.06845	1.62695	0.00478417
HP1BP3	36.1073	0.7683	0.00480276
ZDBF2	15.6032	0.818163	0.0049238
PLAA	1.66049	1.97226	0.00514406
PDS5A	8.72261	0.943844	0.00516026
LPIN1	5.29845	-1.78241	0.00518624
BNC2	3.88316	1.55548	0.00524995
AGO3	5.94569	0.960447	0.00539433
RAD50	57.6927	0.675684	0.00539433
DDX46	33.1808	0.626899	0.00553454
COA7	1.00128	2.10237	0.00598402
PKIB	13.9256	1.04337	0.00632886
TTC32	12.429	1.07482	0.00682027
CDH5	24.4641	-1.26488	0.00682063
SETD2	14.5267	0.784722	0.00683639
LINC-PINT	10.3966	1.13053	0.00711921
LCMT1-AS2	20.0402	0.971645	0.00743494
RALB	1.61774	1.71354	0.00752993
DCP2	13.4388	0.867336	0.00753328
USP15	31.5366	0.65171	0.00764771
ENAH	12.4534	0.991669	0.00778515
SLC35A5	0.992475	2.13651	0.00796167
TFDP2	12.5835	0.927371	0.00796167
LARS	9.96463	0.746909	0.00817185
SLMAP	8.79175	0.879004	0.00817185
PHLDA2	34.1044	1.25248	0.00819163
SUZ12	21.9636	0.790223	0.00819163
EHD1	3.07752	1.46579	0.00843984
NUFIP2	22.542	0.904204	0.00844721
EP400	5.65469	1.03567	0.00845852
HNRNPR	33.1628	0.654839	0.00878093
SPIRE2	5.20725	1.43546	0.00899061
FLNA	5.30459	1.5713	0.00929233
LVRN	33.0729	-1.29744	0.00929233
RACK1	4.15695	1.31045	0.00929987
FBN2	17.2816	1.11706	0.00982979
MYO9B	4.55966	1.46316	0.0100274
ARHGAP42	20.8349	0.886244	0.0103947
MADD	1.05749	1.74194	0.0105643
BOD1L1	74.3005	0.464622	0.0105948
TNFAIP8L1	1.37288	1.71047	0.010619
ALG11	7.65684	0.924215	0.0106352
RPS10	9.27879	1.21143	0.0106869
ZDHHC3	2.61752	-1.83442	0.0107315
IGFBP3	19.7146	1.26925	0.0111138
RIF1	43.746	0.581491	0.0112435
ATP5MPL	4.95813	1.39787	0.0112983
FRZB	3.79481	1.74169	0.0118736
DSTYK	6.267	1.07968	0.0122212
COBLL1	82.1334	0.70905	0.0123307
STAG3L5P-PVRIG2P-PILRB	1.9658	1.69925	0.0126278
MBD1	1.3364	1.70055	0.0126778
FRG1	8.6043	0.864044	0.0128096
PRELID3B	1.19626	1.75967	0.0128192
PRPF3	5.1177	1.07899	0.0128962
SF3A3	4.43036	1.09902	0.0129937
UBR5	21.1977	0.619658	0.0129937
PPIC	2.50663	1.53083	0.0130241
PDIA3	38.2046	0.795083	0.0134835
MYO10	5.60829	1.00914	0.0136443
TRIM34	2.59281	0.997629	0.0140167
RBM17	51.1369	0.485678	0.0140393
CLTB	2.29489	1.50789	0.0142196
ZNF703	3.36311	1.74099	0.014537
GNAS	9.83537	1.17785	0.0148949
RB1CC1	25.6724	0.60072	0.0154991
MTUS1	18.139	0.868339	0.0155288
LARP1B	18.7931	0.649502	0.0156748
RPL35A	7.41996	1.06657	0.0156748
ZFHX3	20.4139	0.858843	0.0168449
BDP1	60.3168	0.479025	0.017135
NCBP3	12.3957	0.737328	0.017135
ACSL4	10.0762	1.13471	0.0173651
EBLN3P	4.51331	1.09702	0.0175369
LMO7	21.2575	0.724191	0.0175989
ZNF148	18.8879	0.76483	0.0175989
MGRN1	0.982966	2.21884	0.0176587
CARD8	3.57868	1.08154	0.0176922
TJAP1	1.29218	1.45218	0.0176922
USP16	30.2961	0.574538	0.0182073
KSR1	2.50753	1.56268	0.0190487
MLF2	1.94292	1.29244	0.0190487
CPEB3	1.67818	1.4852	0.0191847
BAZ1B	30.4296	0.541483	0.0193105
THOP1	1.34909	1.73164	0.0193592
SMC3	23.9048	0.618706	0.0198433
STXBP3	4.28432	2.00093	0.020912
SULT1A3	2.23097	1.52855	0.020912
WIPI1	6.4322	0.945637	0.0210698
AGPS	1.59999	1.60854	0.021637
CCDC144B	32.488	-0.820922	0.0218397
ARID3B	8.30637	1.17808	0.0221188
MORF4L1	11.2795	0.858914	0.0223629
SP110	3.40744	1.0898	0.0225497
C19orf47	1.46816	1.69371	0.022864
TMEM183A	2.23406	1.30704	0.0229207
KIAA1147	1.90509	1.54388	0.0231225
TMEM189	2.02729	1.23536	0.0231225
ALKBH4	1.04816	2.17922	0.0237659
MRPL35	1.5408	1.44746	0.0237659
EBNA1BP2	3.18496	1.08476	0.0242198
C2orf49	4.96404	0.808399	0.0249765
KLC1	5.35086	1.03172	0.0249765
UACA	25.3934	0.649607	0.0254346
SRRM2	46.1233	0.608966	0.025544
EZR	62.6296	0.703194	0.0256317
SPTBN1	18.4816	0.752086	0.0257511
TCERG1	28.452	0.493512	0.0257511
ZMAT2	7.00194	0.900298	0.0268619
PHACTR2	83.0247	0.748236	0.0270041
CD36	17.2215	1.03936	0.0274922
PILRB	5.33476	1.14126	0.0281792
FAM184A	26.3622	0.627131	0.0300751
KIAA0040	15.4469	0.859576	0.0303516
GUCY1B1	7.61043	0.951438	0.0303996
SCAPER	48.4809	0.441749	0.0312791
CCNY	2.14203	1.47954	0.0315732
SERP1	9.55206	0.995635	0.0317362
SFMBT2	1.24859	1.64591	0.0324556
REST	12.6327	0.725071	0.0325732
ANXA4	7.97228	1.05607	0.0327189
RTN4	43.5465	0.648423	0.0337935
EFHC1	3.26654	1.20092	0.0339218
C18orf54	3.04396	0.967562	0.0339454
ARIH1	4.8953	0.977045	0.0341619
METAP2	25.5798	0.687878	0.0341619
SHPRH	12.6084	0.656519	0.0344347
REV3L	17.801	0.657109	0.0349399
CLMP	7.05107	1.10107	0.0351282
RNMT	13.9031	0.601168	0.0351286
PTBP1	4.8174	1.18938	0.035459
MNS1	2.23408	1.23121	0.0355562
BRD7	15.7387	0.626007	0.0363212
ZNF24	17.5083	-0.766363	0.0374916
HSPB11	1.30447	1.51931	0.037578
TIE1	1.28673	1.5021	0.0378933
COL4A1	38.0486	0.656913	0.0378943
MATN2	4.73967	-1.64467	0.037916
NID2	2.9355	1.29504	0.037916
DHX33	2.34914	1.19123	0.0383719
ZNF605	8.54251	-0.802273	0.0394264
BCL7B	1.0007	1.76224	0.0395538
ADD1	16.2289	-0.852613	0.0396896
SRSF5	33.7263	0.703337	0.0405416
GOLGA5	3.31244	1.09871	0.0412734
NPIPB13	2.31433	1.26727	0.0416275
PGF	8.29258	0.841675	0.0416275
CAPZB	8.55032	1.00627	0.0417228
SNUPN	1.40079	1.48742	0.0417979
SERF2	15.2228	0.786967	0.0422215
TMPO	4.97027	0.921672	0.042642
CCDC18	6.16359	0.836414	0.0427881
ANKRD36BP2	1.17775	1.52063	0.0451039
YPEL2	2.1506	-1.64393	0.0451039
ZDHHC14	1.44328	1.69305	0.0455607
SLU7	20.8555	0.624553	0.048445
NPEPPS	15.571	0.75006	0.0497157
BAZ2A	26.2956	0.610835	0.0498595
SCARB1	3.43321	1.28465	0.0522504
DDX5	59.8563	0.562994	0.0525488
VPS36	9.51797	0.77808	0.0544211
FOXP1	10.1043	-0.740575	0.0552534
PCNT	8.2841	0.697293	0.0552534
GRHL1	11.9731	0.824963	0.0557921
KCTD21-AS1	1.18685	-1.78933	0.0557921
CLIP1	108.522	0.391086	0.057282
FAM13B	3.71584	0.711407	0.0584271
USP7	33.6547	0.552516	0.058997
EXOSC2	1.15488	1.60004	0.0591565
CRYBB2P1	1.4267	1.54991	0.0596072
KMT2A	16.8362	0.558168	0.0596241
EMC4	2.18677	1.29804	0.0619261
MMP11	32.2775	1.19165	0.0623744
PARL	1.21618	1.51278	0.0632464
EIF2S2	15.998	0.700426	0.0635585
MRPS35	5.89584	0.889236	0.0635585
MED28	2.33348	1.16261	0.0662248
TEAD3	6.20514	0.948645	0.0684209
TOP2A	11.0633	0.890714	0.0693617
HAUS5	0.978994	1.84155	0.0713847
CTSZ	2.99782	1.21053	0.0714191
GLIPR1	5.53646	1.24879	0.0716281
PSMA2	1.82987	1.21332	0.0717412
USP47	22.9296	0.515125	0.0729899
AKAP12	12.6044	0.786436	0.0740928
LPP	16.1937	-1.03447	0.0747189
SGCE	1.89103	1.24225	0.0747189
ZC3H8	7.19656	0.642422	0.0754801
DEK	23.8263	0.489819	0.0758474
BBX	31.7305	0.530841	0.0767371
RRP15	2.40785	0.994266	0.0787775
CAV1	53.3519	-0.766822	0.0788635
ERGIC2	6.83952	0.737268	0.0793411
PAN2	1.11546	1.4751	0.081373
EP300	26.5704	0.486205	0.082009
ARFGAP1	0.815888	1.53869	0.0833251
KIF5B	30.1085	0.423779	0.0833251
SLC25A6	2.93315	1.22285	0.0833251
SOX6	2.39593	-1.28973	0.0833251
TGM2	21.1872	0.854523	0.0837739
RPS11	3.05214	1.2853	0.0843134
ARHGAP45	1.47758	1.4744	0.0864528
PMP22	4.65543	-1.3963	0.0864528
CPLANE1	22.8425	-0.490297	0.0868365
FBXO21	4.92988	-1.04117	0.0881877
POTEE	5.1583	-1.26716	0.0881877
NCSTN	1.69928	1.23783	0.0885808
PPP4R3B	11.4515	0.527333	0.0888238
PRLR	17.9396	0.952751	0.0893742
B2M	95.1029	0.639956	0.0921318
ANXA1	76.7187	0.635803	0.0973925
IL1R1	20.6979	0.781753	0.0973925
SGK1	20.0678	0.670325	0.0987825
ODF2	1.44293	1.21613	0.0989413
LTBP1	14.7526	0.947162	0.0990246

## Sheet: Table S3
Table S9. Mean normalized expression counts of genes (N=572) associated with underweight status in male placentas according to fetal sex. Mean normalized expression of mRNAs differentially expressed in relation to underweight status in male placentas according to male (blue) or female (pink) sex.
mRNA	Average count	Average count
ASH1L	28.0361	15.337
TCEAL8	4.52719	1.9094
DNAJC8	7.81636	4.07811
STX7	9.41366	4.8569
CEP112	4.25358	2.88309
ATM	7.2532	4.0914
ATAD2	8.22786	5.76496
USO1	8.2701	4.37908
ABCB1	7.18142	3.45606
MLLT10	15.6121	8.19609
CDC16	3.52654	1.81182
UBAP2	7.92959	4.50733
TOPBP1	9.31581	4.22396
SLC40A1	24.2134	11.5409
OPTN	6.42062	4.30607
GNL3L	6.31482	3.62857
ANAPC4	6.0088	3.4581
IMMT	5.18405	3.29592
SPG7	7.89682	4.45403
TCEAL1	1.95159	0.889165
CTDSPL2	9.27308	4.40689
MTAP	3.92561	2.05375
RALGAPA2	13.1511	8.9518
FAM76B	5.79727	3.3198
WDFY3	8.46257	4.57748
GTPBP4	6.8021	4.29349
FNDC3B	27.9467	15.5285
RAB5A	13.8721	8.94045
SMG1	15.2613	10.3899
KIAA0319L	7.68479	3.7112
DDX24	5.22819	2.64927
ZNF518A	20.5815	10.7314
ESCO1	12.8698	7.8131
KPNA3	2.84246	1.46907
NUB1	10.1343	5.95922
OSBPL8	7.4427	4.71644
GNG12	5.44383	2.6727
INTS6	8.82176	4.49305
PIAS1	7.45328	4.25061
HNRNPC	21.4391	13.6896
LNPEP	15.6547	7.88522
PPP1R15B	34.9256	21.7188
ZNF462	3.79367	1.91821
CNPY2	2.56797	1.45012
OCIAD1	6.51181	3.60955
MTIF3	9.17334	5.44782
SKP1	11.7066	7.59517
PAPOLA	40.3589	22.9966
SCAF11	38.7626	23.4572
SERINC1	10.0834	5.33716
MRE11	7.34751	4.02038
CENPE	10.5749	6.56332
ACBD6	4.56545	2.68949
PPM1D	2.03398	0.960127
CCP110	2.97622	1.44399
NACA	11.5775	7.10203
PIK3C2A	9.79451	6.51697
PTPN11	10.4929	5.6377
RALA	6.67165	3.65004
RPL11	7.54599	4.25664
RPRD1B	19.4212	12.4317
TACC2	9.80385	6.55032
TPM3	17.2479	10.4541
PAFAH1B1	6.89283	3.53749
SUPT6H	3.59479	2.51319
WWC2	10.3717	6.28736
SRSF4	13.33	8.96104
ECPAS	6.3503	3.78689
WDR82	13.0212	7.77776
MAP4K3	10.2852	6.33629
TRMT13	4.93968	2.91799
RAP2C	3.33808	1.47175
TGFBR1	10.759	5.90421
PDCD10	7.52814	4.30002
GGA3	1.78769	0.61606
RBM26	32.0442	18.9597
TULP4	2.76301	1.37186
ATP5F1E	7.5186	4.70434
SKI	8.09793	4.28558
RPLP2	14.0178	8.51698
RPLP1	24.0418	13.2596
PHF3	39.7509	24.5808
PCM1	34.0195	22.7755
DAP	2.65252	1.36908
CEP295NL	4.03818	2.07851
ACVR2B	10.3019	5.93807
APP	12.2365	7.61309
ARHGAP17	4.45559	2.62339
AKAP10	5.27566	3.24568
UBE2J1	5.0592	2.623
MRTFB	4.79953	3.22706
VPS35	6.55351	3.79672
C1GALT1	7.45485	3.69237
RDH11	4.95708	2.61033
USP34	35.2259	20.7478
TRPV6	29.1011	15.3093
MPP7	2.61871	1.35089
SETX	23.4777	14.2226
ICE2	5.77727	3.14801
IER2	6.24335	3.8611
WDR75	2.90951	1.51857
DNAJC16	2.78217	1.15361
PLXNA2	2.99459	1.57849
RIN2	2.88549	1.76835
PAFAH1B2	4.35704	2.22559
RTF1	11.5227	7.97235
OIP5-AS1	12.6096	6.65839
TMEM208	2.01658	0.828023
ST3GAL6	8.11107	3.59112
FAM133B	21.6411	14.3185
FRMD4B	7.14509	4.51061
PYGL	7.2583	4.34925
TBP	5.01794	3.28625
TJP2	4.64945	2.19678
CTTNBP2NL	6.54168	3.95578
CEP57	6.56442	3.8552
FAM200B	3.37734	1.8251
RPL36AL	1.93084	1.46147
ZNF91	8.45151	4.94678
CENPC	13.1772	7.49852
TMEM212	23.7884	13.5103
ATXN10	2.62807	1.04787
JMJD1C	32.5489	19.7776
PBX1	8.39085	4.00947
REV1	10.8255	7.37154
SAP30BP	3.41276	1.79269
ZNF106	15.6439	9.54278
ADNP	12.6859	7.50138
VPS37A	3.72689	1.43643
GFPT1	11.6488	6.03485
CRIM1	35.7099	23.2106
YTHDF2	5.26359	2.7945
RNF19A	10.5197	5.64733
ADGRG6	17.8915	11.1228
CDKAL1	3.37369	1.94353
TNPO1	25.5269	14.682
CEPT1	3.32493	1.59262
GNL3	6.35063	3.91017
RPL24	6.14558	4.29123
TMEM87B	5.79119	2.76934
ZNF83	11.1164	7.14226
PARP11	3.61816	1.4368
PTPRJ	4.40417	2.52168
RPS8	22.0797	12.7108
PRDM2	6.66427	4.46997
PNPLA8	9.80299	5.54623
PRKCA	3.32715	1.80324
NRP1	11.0538	7.42651
PPCS	4.89454	2.81362
PRKRIP1	1.78254	0.97271
ZBTB43	3.48862	1.82376
CEMIP2	7.41008	5.94074
ING5	2.33238	1.49508
MACF1	39.0792	25.9281
MED1	13.6838	7.85523
PCBP2	33.9941	24.0809
UTRN	49.0666	31.4026
PPP2R3C	4.46334	3.22503
TRIM38	7.33943	4.15302
CCNL2	12.926	7.18631
NUP50	10.1478	6.42607
PEX26	2.53313	1.5104
RBM5	13.7745	9.42103
CREBZF	9.44843	4.65443
ARID1A	7.82875	4.06004
OPHN1	16.1425	9.99097
BTBD7	8.66423	4.49516
DAB2	72.6087	46.0425
MINDY3	3.45488	1.67331
LINC00472	11.7928	6.50148
CKAP5	4.47853	2.98079
CNBP	4.81755	2.60027
CD46	66.2598	40.446
TM2D1	5.82639	2.51378
MAP3K8	4.55605	2.52402
ANKLE2	4.26242	2.3252
PPP4R1	3.94408	2.50459
SMARCE1	11.6529	7.14629
CCT6A	11.1237	5.44724
RPSA	10.3229	5.95718
AP1G1	3.74531	1.94681
CCDC90B	4.25453	2.69278
KIF1B	6.49632	3.39338
ZNF280D	8.0653	4.6492
ZNF587	8.17613	4.47541
VDAC3	1.31301	0.637006
JADE1	4.37982	2.40415
EGFR	26.0108	15.1523
RARS	7.10393	4.26871
SSBP1	4.92052	2.18401
KIAA1109	35.0214	20.9641
XPC	14.475	8.22014
RASA1	60.1983	33.892
GNPTAB	3.65871	2.35742
WNK1	18.9488	12.3157
DIP2B	4.456	2.8386
SOS2	15.6598	10.1069
NAPG	7.34498	3.99736
INPP5D	5.61831	2.76299
STK3	28.102	19.9853
PTBP2	2.49039	1.24075
PTEN	8.88321	5.11513
CHD2	55.981	39.9408
COX20	5.10856	3.04988
CLIC4	15.9198	8.60168
ITSN2	24.548	14.7854
ADAMTS6	8.72656	4.31823
PPP1R15A	6.7126	4.18138
USP12	3.50542	2.12618
L3MBTL2	1.08728	0.47783
GBP4	2.03001	1.45027
MTR	9.41666	5.80981
ACADVL	3.19286	1.99248
GNB4	3.05111	1.75151
CYSLTR1	12.2159	7.22838
TRIO	5.47465	3.91724
CDK19	4.80951	2.86043
DMTF1	17.9293	12.7106
DMXL1	7.84201	4.0581
ZNF704	4.82665	1.82689
MIR181A1HG	2.15586	1.0694
ATP2B1	18.5134	11.1486
CHFR	2.09109	1.25504
DDX17	65.2456	39.112
RPL17	10.8458	7.36939
TRIM33	11.4818	6.8954
ZNF611	3.0199	2.32168
DPH6	0.965311	0.635085
RWDD1	4.8252	2.68914
CREM	3.25814	1.76917
UBE4A	2.97999	1.83315
CDV3	7.523	4.33757
SYNRG	12.225	7.19119
DHRSX	2.77088	1.21779
ABHD17A	1.61039	0.713753
SLF2	6.06489	3.58131
BRMS1L	2.23266	1.26079
CAMSAP2	30.8073	18.6398
FBXW5	1.22216	0.442896
HERC2	22.7796	14.777
CRIPT	1.91104	0.842283
PXDC1	1.26424	0.689772
XPR1	1.72187	0.887768
TMED9	8.83305	4.35675
MRPS16	2.53723	0.930192
SH3GL1	3.3923	1.96012
TAOK1	23.2312	13.8931
PDXDC1	20.6129	15.3545
RHOQ	7.48773	4.40031
NR2F1	34.3641	18.4766
PIP4K2A	1.96672	1.35974
PRDX1	11.9447	6.124
ZFR	31.0574	19.28
GNPTG	1.48543	0.841339
EPC1	9.40189	6.0326
RNPS1	13.5818	7.24512
BCL10	1.22524	0.46011
MCL1	25.1232	14.3177
PTMA	64.4004	42.6015
SYNGAP1	1.35933	0.749652
ARHGEF12	15.9972	10.085
RAP1B	15.0191	8.73061
CCT3	3.92397	2.38736
CARHSP1	1.67184	1.04436
ZNF37A	4.41943	2.3554
HNRNPU	38.4403	22.3378
SOD1	8.21083	4.73375
RNF14	3.06096	1.67428
ATRX	80.9832	50.2457
FAU	5.63114	4.0677
LUZP1	7.36299	4.38898
TERF1	3.56841	2.35194
DNM1L	6.9072	3.86165
ZRANB3	1.73713	0.629031
ACER3	4.71652	2.50118
PPFIBP1	10.5796	6.87423
NFIC	5.5193	3.14766
AKAP9	143.287	89.3227
PRMT2	27.0114	17.443
MRC1	7.775	4.56787
ARFGEF2	12.7395	6.82068
PPP1R12A	41.8209	29.7651
FAM222B	1.83234	0.885396
RNF41	1.95004	1.10362
SBDS	10.8764	6.37636
RBPJ	13.6357	8.81368
ZNFX1	3.29406	2.15545
FAM126A	7.47617	4.4632
CHMP3	7.29601	4.55826
USP9X	14.5337	8.81126
IWS1	31.4768	20.2926
RCAN1	5.60845	2.88199
BCCIP	6.2768	3.93926
GTDC1	3.65769	2.36104
PCYT1A	6.7358	4.15768
TMEM87A	14.7863	8.09657
CDC5L	10.5418	6.5788
ERC1	18.9151	14.1848
AGO2	5.11453	2.6119
GLDN	8.69216	5.0888
MINK1	1.32187	0.86688
PEG10	101.639	57.2527
SPECC1L	13.0997	8.07426
TNRC18	2.67304	1.71235
AKAP11	5.12544	2.77596
TNRC6A	12.0295	7.2313
DHX29	21.1779	12.5613
C1orf115	21.5055	11.8736
POMT2	1.07527	0.281296
UBE2G2	2.58453	1.76609
FANCD2	1.28499	0.751112
LRRK1	2.69315	2.27652
KPNA4	7.40625	4.6836
NASP	29.122	21.797
OAZ1	4.7312	3.9003
TAF7	17.1106	11.425
TAX1BP1	39.8868	24.6472
DST	40.487	24.9672
SUZ12P1	9.2158	5.92019
P3H4	2.04515	1.05312
TCEAL9	25.1021	15.3818
S100A11	6.4125	4.1142
RPL13A	12.7394	9.38898
EGFL6	23.5814	12.7713
RSRC1	13.7094	9.53807
VGLL3	35.064	18.7576
UBE2Z	9.77038	5.64182
CD200	8.52319	4.9728
PARP14	14.462	9.10284
SORBS2	8.24226	5.54129
JCAD	2.88273	1.64874
SEL1L	19.6054	11.1026
LUC7L	16.9362	11.8179
PDE10A	3.00687	2.08926
DGKZ	2.02483	1.15969
JAM2	4.33904	2.79125
RAB3IP	1.83197	1.07639
AFF1	21.7788	14.9298
CSNK1G3	4.67566	2.6624
EXOC6B	16.1836	9.29552
ANP32E	2.50882	1.33916
DSP	49.1596	31.0281
LAMC1	9.52255	6.11059
TINAGL1	4.80251	3.88579
HIST1H1C	1.87389	0.918349
SMC4	40.4305	26.2573
AMMECR1	4.3761	2.19189
F13A1	12.6027	6.92824
STAG1	14.4583	7.58502
KARS	1.54092	0.698594
NCL	38.6803	24.4043
QKI	25.2171	14.7196
SF3B1	47.0551	30.6136
ACTA2	7.65552	6.33676
ATRN	0.947565	0.353013
DSE	6.26586	3.47824
COMMD3	1.2353	0.709132
SBNO2	2.06845	1.45733
HP1BP3	36.1073	23.8414
ZDBF2	15.6032	10.9891
PLAA	1.66049	1.18806
PDS5A	8.72261	5.52347
LPIN1	5.29845	3.28572
BNC2	3.88316	1.76746
AGO3	5.94569	4.14984
RAD50	57.6927	34.3672
DDX46	33.1808	24.4278
COA7	1.00128	0.476819
PKIB	13.9256	8.4968
TTC32	12.429	6.20293
CDH5	24.4641	15.0161
SETD2	14.5267	8.18731
LINC-PINT	10.3966	6.54308
LCMT1-AS2	20.0402	11.6557
RALB	1.61774	1.05164
DCP2	13.4388	7.83427
USP15	31.5366	19.047
ENAH	12.4534	6.57193
SLC35A5	0.992475	0.402497
TFDP2	12.5835	7.2032
LARS	9.96463	5.74101
SLMAP	8.79175	5.68104
PHLDA2	34.1044	17.1025
SUZ12	21.9636	11.3512
EHD1	3.07752	1.74383
NUFIP2	22.542	11.3991
EP400	5.65469	4.26202
HNRNPR	33.1628	19.8088
SPIRE2	5.20725	3.22695
FLNA	5.30459	3.50451
LVRN	33.0729	17.3502
RACK1	4.15695	2.76789
FBN2	17.2816	8.43899
MYO9B	4.55966	3.70947
ARHGAP42	20.8349	12.5109
MADD	1.05749	0.413014
BOD1L1	74.3005	47.2985
TNFAIP8L1	1.37288	0.695063
ALG11	7.65684	4.17656
RPS10	9.27879	5.16444
ZDHHC3	2.61752	1.84222
IGFBP3	19.7146	11.4396
RIF1	43.746	27.0337
ATP5MPL	4.95813	3.17976
FRZB	3.79481	2.11283
DSTYK	6.267	3.75023
COBLL1	82.1334	48.3616
STAG3L5P-PVRIG2P-PILRB	1.9658	1.46759
MBD1	1.3364	0.685155
FRG1	8.6043	5.53864
PRELID3B	1.19626	0.619287
PRPF3	5.1177	3.17998
SF3A3	4.43036	2.97714
UBR5	21.1977	13.3146
PPIC	2.50663	1.25945
PDIA3	38.2046	23.6183
MYO10	5.60829	3.33483
TRIM34	2.59281	1.56666
RBM17	51.1369	32.4325
CLTB	2.29489	1.29238
ZNF703	3.36311	1.60276
GNAS	9.83537	7.62492
RB1CC1	25.6724	16.0614
MTUS1	18.139	11.3679
LARP1B	18.7931	12.1973
RPL35A	7.41996	5.44201
ZFHX3	20.4139	12.3757
BDP1	60.3168	38.0499
NCBP3	12.3957	8.42568
ACSL4	10.0762	5.05847
EBLN3P	4.51331	2.55183
LMO7	21.2575	12.7746
ZNF148	18.8879	11.8181
MGRN1	0.982966	0.250916
CARD8	3.57868	2.10868
TJAP1	1.29218	0.604146
USP16	30.2961	17.4835
KSR1	2.50753	1.03923
MLF2	1.94292	1.4611
CPEB3	1.67818	1.0212
BAZ1B	30.4296	20.8157
THOP1	1.34909	0.691606
SMC3	23.9048	15.1663
STXBP3	4.28432	2.31526
SULT1A3	2.23097	1.07899
WIPI1	6.4322	3.7794
AGPS	1.59999	0.815126
CCDC144B	32.488	23.0533
ARID3B	8.30637	3.39215
MORF4L1	11.2795	7.47136
SP110	3.40744	2.78796
C19orf47	1.46816	0.754282
TMEM183A	2.23406	1.74243
KIAA1147	1.90509	0.916579
TMEM189	2.02729	1.42888
ALKBH4	1.04816	0.371953
MRPL35	1.5408	0.749096
EBNA1BP2	3.18496	1.95119
C2orf49	4.96404	3.26718
KLC1	5.35086	2.92348
UACA	25.3934	16.9668
SRRM2	46.1233	34.1467
EZR	62.6296	40.2099
SPTBN1	18.4816	11.7444
TCERG1	28.452	17.3734
ZMAT2	7.00194	5.45258
PHACTR2	83.0247	49.1947
CD36	17.2215	9.8114
PILRB	5.33476	3.14793
FAM184A	26.3622	17.0637
KIAA0040	15.4469	9.32792
GUCY1B1	7.61043	5.24285
SCAPER	48.4809	31.3008
CCNY	2.14203	1.34931
SERP1	9.55206	4.28977
SFMBT2	1.24859	0.546183
REST	12.6327	7.89533
ANXA4	7.97228	4.79738
RTN4	43.5465	23.8954
EFHC1	3.26654	2.11542
C18orf54	3.04396	2.04339
ARIH1	4.8953	3.55794
METAP2	25.5798	17.0838
SHPRH	12.6084	7.65763
REV3L	17.801	10.0119
CLMP	7.05107	3.47218
RNMT	13.9031	9.41218
PTBP1	4.8174	2.74379
MNS1	2.23408	1.46301
BRD7	15.7387	9.65101
ZNF24	17.5083	10.8436
HSPB11	1.30447	0.704502
TIE1	1.28673	0.782178
COL4A1	38.0486	24.8476
MATN2	4.73967	3.08258
NID2	2.9355	1.5691
DHX33	2.34914	1.26288
ZNF605	8.54251	5.51433
BCL7B	1.0007	0.561421
ADD1	16.2289	9.79246
SRSF5	33.7263	19.9246
GOLGA5	3.31244	1.82258
NPIPB13	2.31433	1.09958
PGF	8.29258	5.83242
CAPZB	8.55032	5.5123
SNUPN	1.40079	0.670572
SERF2	15.2228	12.0386
TMPO	4.97027	2.82408
CCDC18	6.16359	3.87469
ANKRD36BP2	1.17775	0.664426
YPEL2	2.1506	1.14758
ZDHHC14	1.44328	0.505345
SLU7	20.8555	13.8461
NPEPPS	15.571	8.63201
BAZ2A	26.2956	20.1295
SCARB1	3.43321	2.37934
DDX5	59.8563	38.4086
VPS36	9.51797	5.69625
FOXP1	10.1043	6.68025
PCNT	8.2841	5.8278
GRHL1	11.9731	8.80151
KCTD21-AS1	1.18685	0.760366
CLIP1	108.522	74.6487
FAM13B	3.71584	2.34915
USP7	33.6547	19.7078
EXOSC2	1.15488	0.602336
CRYBB2P1	1.4267	0.558466
KMT2A	16.8362	11.5208
EMC4	2.18677	1.74279
MMP11	32.2775	20.1535
PARL	1.21618	0.72192
EIF2S2	15.998	10.6937
MRPS35	5.89584	3.04079
MED28	2.33348	1.55741
TEAD3	6.20514	3.03808
TOP2A	11.0633	7.24797
HAUS5	0.978994	0.384405
CTSZ	2.99782	2.07807
GLIPR1	5.53646	3.27234
PSMA2	1.82987	1.02689
USP47	22.9296	12.7059
AKAP12	12.6044	8.74176
LPP	16.1937	10.0238
SGCE	1.89103	1.21278
ZC3H8	7.19656	4.45592
DEK	23.8263	16.9535
BBX	31.7305	18.3151
RRP15	2.40785	1.38596
CAV1	53.3519	34.9484
ERGIC2	6.83952	4.04839
PAN2	1.11546	0.436093
EP300	26.5704	17.726
ARFGAP1	0.815888	0.270759
KIF5B	30.1085	20.2869
SLC25A6	2.93315	1.62943
SOX6	2.39593	1.79697
TGM2	21.1872	12.8514
RPS11	3.05214	2.26782
ARHGAP45	1.47758	0.785767
PMP22	4.65543	2.20774
CPLANE1	22.8425	14.2256
FBXO21	4.92988	2.56542
POTEE	5.1583	2.94062
NCSTN	1.69928	1.38889
PPP4R3B	11.4515	7.35011
PRLR	17.9396	8.80309
B2M	95.1029	51.48
ANXA1	76.7187	48.8767
IL1R1	20.6979	10.1179
SGK1	20.0678	12.8302
ODF2	1.44293	0.878994
LTBP1	14.7526	7.50598

## Sheet: Table S4
Table S3. Pathways identified as enriched for amongst underweight-associated genes identified in male placentas.
Canonical Pathway Name	p-value	Molecules Involved in Each Pathway
Analysis of genes displaying higher expression in relation to underweight status
EIF2 Signaling	4.2658e-09	AGO2,AGO3,EIF2S2,FAU,PIK3C2A,PPP1R15A,PTBP1,RALA,RALB,RAP1B,RPL11,RPL13A,RPL17,RPL24,RPL35A,RPL36AL,RPLP1,RPLP2,RPS10,RPS11,RPS8,RPSA,SOS2
Protein Ubiquitination Pathway	2.5704e-06	ANAPC4,B2M,DNAJC16,DNAJC8,HSPB11,PAN2,PSMA2,SKP1,THOP1,UBE2G2,UBE2J1,UBE2Z,UBE4A,USO1,USP12,USP15,USP16,USP34,USP47,USP7,USP9X
Hereditary Breast Cancer Signaling	6.30957e-06	ARID1A,ATM,BRD7,EP300,FANCD2,MRE11,PIK3C2A,PTEN,RAD50,RALA,RALB,RAP1B,SMARCE1,XPC
PPARα/RXRα Activation	5.12861e-05	ACVR2B,CD36,CKAP5,EP300,GNAS,IL1R1,MED1,NR2F1,PDIA3,PRKCA,RALA,RALB,RAP1B,SOS2,TGFBR1
Huntington's Disease Signaling	5.49541e-05	ATP5F1E,CLTB,DNM1L,EGFR,EP300,GNB4,GNG12,NAPG,PIK3C2A,PRKCA,RASA1,REST,SGK1,SOS2,TBP,TCERG1,TGM2
Regulation of eIF4 and p70S6K Signaling	9.77237e-05	AGO2,AGO3,EIF2S2,FAU,PIK3C2A,RALA,RALB,RAP1B,RPS10,RPS11,RPS8,RPSA,SOS2
ATM Signaling	0.000102329	ATM,FANCD2,HERC2,HP1BP3,MRE11,PPM1D,RAD50,SMC3,TOPBP1,USP7
UVA-Induced MAPK Signaling	0.000112202	ATM,EGFR,PARP11,PARP14,PDIA3,PIK3C2A,PRKCA,RALA,RALB,RAP1B
Prolactin Signaling	0.000125893	EP300,PIK3C2A,PRKCA,PRLR,PTPN11,RALA,RALB,RAP1B,SOS2
Protein Kinase A Signaling	0.000239883	AKAP10,AKAP11,AKAP12,AKAP9,ANAPC4,CDC16,CREM,FLNA,GNAS,GNB4,GNG12,H1-2,PDE10A,PDIA3,PPP1R12A,PRKCA,PTEN,PTPN11,PTPRJ,PYGL,RAP1B,TGFBR1
DNA Double-Strand Break Repair by Homologous Recombination	0.00025704	ATM,ATRX,MRE11,RAD50
ERK5 Signaling	0.000301995	EGFR,MAP3K8,PTPN11,RALA,RALB,RAP1B,SGK1,WNK1
Neuregulin Signaling	0.000457088	EGFR,PRKCA,PTEN,PTPN11,RALA,RALB,RAP1B,RNF41,SOS2
Thrombin Signaling	0.000467735	ARHGEF12,EGFR,GNAS,GNB4,GNG12,PDIA3,PIK3C2A,PPP1R12A,PRKCA,RALA,RALB,RAP1B,RHOQ,TBP
Antiproliferative Role of Somatostatin Receptor 2	0.00047863	GNB4,GNG12,GUCY1B1,PIK3C2A,PTPN11,RALA,RALB,RAP1B
Insulin Receptor Signaling	0.000524807	INPP5D,PIK3C2A,PPP1R12A,PTEN,PTPN11,RALA,RALB,RAP1B,RHOQ,SGK1,SOS2
p53 Signaling	0.000537032	ATM,EP300,GNL3,MED1,PIAS1,PIK3C2A,PTEN,STAG1,TOPBP1
VEGF Signaling	0.00057544	EIF2S2,PGF,PIK3C2A,PRKCA,PTPN11,RALA,RALB,RAP1B,SOS2
Role of BRCA1 in DNA Damage Response	0.000616595	ARID1A,ATM,BRD7,FANCD2,MRE11,RAD50,SMARCE1,TOPBP1
VEGF Family Ligand-Receptor Interactions	0.000851138	NRP1,PGF,PIK3C2A,PRKCA,RALA,RALB,RAP1B,SOS2
Senescence Pathway	0.000933254	ACVR2B,ANAPC4,ATM,CDC16,DMTF1,EP300,EP400,ITSN2,MRE11,PIK3C2A,PTEN,RAD50,RALA,RALB,RAP1B,TGFBR1
PDGF Signaling	0.001	INPP5D,PIK3C2A,PRKCA,RALA,RALB,RAP1B,RASA1,SOS2
Virus Entry via Endocytic Pathways	0.001	AP1G1,B2M,CLTB,FLNA,PIK3C2A,PRKCA,RALA,RALB,RAP1B
ErbB4 Signaling	0.00102329	NCSTN,PIK3C2A,PRKCA,RALA,RALB,RAP1B,SOS2
GM-CSF Signaling	0.00134896	PIK3C2A,PTPN11,RACK1,RALA,RALB,RAP1B,SOS2
HOTAIR Regulatory Pathway	0.00154882	AGO2,AGO3,EP300,JAM2,KMT2A,MMP11,PIK3C2A,PTEN,REST,SNUPN,SUZ12
mTOR Signaling	0.00158489	DGKZ,FAU,PGF,PIK3C2A,PRKCA,RALA,RALB,RAP1B,RHOQ,RPS10,RPS11,RPS8,RPSA
Non-Small Cell Lung Cancer Signaling	0.00169824	EGFR,PIK3C2A,PRKCA,RALA,RALB,RAP1B,SOS2
Melanocyte Development and Pigmentation Signaling	0.00177828	EP300,GNAS,PIK3C2A,PTPN11,RALA,RALB,RAP1B,SOS2
Role of NFAT in Cardiac Hypertrophy	0.00186209	EP300,GNAS,GNB4,GNG12,PDIA3,PIK3C2A,PRKCA,RALA,RALB,RAP1B,RCAN1,SOS2,TGFBR1
Angiopoietin Signaling	0.00199526	PIK3C2A,PTPN11,RALA,RALB,RAP1B,RASA1,TIE1
Cardiac β-adrenergic Signaling	0.00199526	AKAP10,AKAP11,AKAP12,AKAP9,GNAS,GNB4,GNG12,PDE10A,PKIB,PPP1R12A
α-Adrenergic Signaling	0.00204174	GNAS,GNB4,GNG12,PRKCA,PYGL,RALA,RALB,RAP1B
TGF-β Signaling	0.00204174	ACVR2B,EP300,RALA,RALB,RAP1B,SKI,SOS2,TGFBR1
Macropinocytosis Signaling	0.00213796	MRC1,PIK3C2A,PRKCA,RAB5A,RALA,RALB,RAP1B
Estrogen Receptor Signaling	0.00229087	ATP5F1E,DDX5,EGFR,EP300,GNAS,MED1,MMP11,PDIA3,PGF,PIK3C2A,PPP1R12A,PRKCA,PTEN,RALA,RALB,RAP1B,SOS2
G Beta Gamma Signaling	0.00251189	EGFR,GNAS,GNB4,GNG12,PRKCA,RALA,RALB,RAP1B,SOS2
Molecular Mechanisms of Cancer	0.00269153	ARHGEF12,ATM,CDK19,EP300,FANCD2,GNAS,NCSTN,PIK3C2A,PRKCA,PTPN11,RALA,RALB,RAP1B,RASA1,RBPJ,RHOQ,SOS2,SYNGAP1,TGFBR1
Gap Junction Signaling	0.00281838	CSNK1G3,EGFR,GNAS,GUCY1B1,PDIA3,PIK3C2A,PRKCA,RALA,RALB,RAP1B,SOS2,TJP2
CCR3 Signaling in Eosinophils	0.00281838	GNAS,GNB4,GNG12,PIK3C2A,PPP1R12A,PRKCA,RALA,RALB,RAP1B
FLT3 Signaling in Hematopoietic Progenitor Cells	0.00288403	INPP5D,PIK3C2A,PTPN11,RALA,RALB,RAP1B,SOS2
Renal Cell Carcinoma Signaling	0.00288403	EP300,PIK3C2A,PTPN11,RALA,RALB,RAP1B,SOS2
JAK/Stat Signaling	0.00288403	PIAS1,PIK3C2A,PTPN11,RALA,RALB,RAP1B,SOS2
Endometrial Cancer Signaling	0.00295121	PIK3C2A,PTEN,RALA,RALB,RAP1B,SOS2
Glucocorticoid Receptor Signaling	0.00295121	ANXA1,ARID1A,BRD7,CREBZF,EP300,MED1,PBX1,PIK3C2A,RALA,RALB,RAP1B,SGK1,SMARCE1,SOS2,TAF7,TBP,TGFBR1
Axonal Guidance Signaling	0.00295121	ADAMTS6,ARHGEF12,GNAS,GNB4,GNG12,HERC2,KLC1,LNPEP,MMP11,NRP1,PDIA3,PGF,PIK3C2A,PLXNA2,PRKCA,PTPN11,RALA,RALB,RAP1B,RASA1,RTN4,SOS2
IL-6 Signaling	0.00295121	ABCB1,IL1R1,MCL1,PIK3C2A,PTPN11,RALA,RALB,RAP1B,SOS2
IL-2 Signaling	0.00316228	PIK3C2A,PTPN11,RALA,RALB,RAP1B,SOS2
PPAR Signaling	0.00331131	EP300,IL1R1,MED1,NR2F1,RALA,RALB,RAP1B,SOS2
IGF-1 Signaling	0.00331131	IGFBP3,PIK3C2A,PTPN11,RALA,RALB,RAP1B,RASA1,SOS2
Thrombopoietin Signaling	0.00371535	PIK3C2A,PRKCA,PTPN11,RALA,RALB,RAP1B
HER-2 Signaling in Breast Cancer	0.00380189	EGFR,PIK3C2A,PRKCA,RALA,RALB,RAP1B,SOS2
DNA Double-Strand Break Repair by Non-Homologous End Joining	0.00398107	ATM,MRE11,RAD50
CREB Signaling in Neurons	0.0040738	EP300,GNAS,GNB4,GNG12,PDIA3,PIK3C2A,PRKCA,RALA,RALB,RAP1B,SOS2,TBP
ErbB2-ErbB3 Signaling	0.00436516	PIK3C2A,PTEN,RALA,RALB,RAP1B,SOS2
Glioma Signaling	0.00467735	EGFR,PIK3C2A,PRKCA,PTEN,RALA,RALB,RAP1B,SOS2
Telomere Extension by Telomerase	0.00489779	MRE11,RAD50,TERF1
HGF Signaling	0.00501187	MAP3K8,PIK3C2A,PRKCA,PTPN11,RALA,RALB,RAP1B,SOS2
Spliceosomal Cycle	0.00549541	CDC5L,DDX46,SF3A3,SF3B1,SLU7
NRF2-mediated Oxidative Stress Response	0.00562341	DNAJC16,DNAJC8,EP300,PIK3C2A,PRDX1,PRKCA,RALA,RALB,RAP1B,SCARB1,SOD1
NGF Signaling	0.0057544	MAP3K8,PIK3C2A,PTPN11,RALA,RALB,RAP1B,SOS2,TRIO
Cell Cycle: G2/M DNA Damage Checkpoint Regulation	0.00588844	ATM,EP300,PPM1D,SKP1,TOP2A
fMLP Signaling in Neutrophils	0.00645654	GNAS,GNB4,GNG12,PIK3C2A,PRKCA,RALA,RALB,RAP1B
Melanoma Signaling	0.00645654	PIK3C2A,PTEN,RALA,RALB,RAP1B
Fc Epsilon RI Signaling	0.00676083	INPP5D,PIK3C2A,PRKCA,PTPN11,RALA,RALB,RAP1B,SOS2
RAR Activation	0.00676083	ARID1A,BRD7,EP300,IGFBP3,MED1,NR2F1,PRKCA,PRMT2,PTEN,RDH11,SMARCE1
Role of Tissue Factor in Cancer	0.00676083	EGFR,PIK3C2A,PRKCA,PTEN,PTPN11,RALA,RALB,RAP1B
RAN Signaling	0.00707946	KPNA3,KPNA4,TNPO1
ErbB Signaling	0.00707946	EGFR,PIK3C2A,PRKCA,RALA,RALB,RAP1B,SOS2
UVC-Induced MAPK Signaling	0.00707946	EGFR,PRKCA,RALA,RALB,RAP1B
Actin Nucleation by ARP-WASP Complex	0.00724436	PPP1R12A,RALA,RALB,RAP1B,RHOQ,SOS2
FAK Signaling	0.0074131	EGFR,PIK3C2A,PTEN,RALA,RALB,RAP1B,SOS2
Cholecystokinin/Gastrin-mediated Signaling	0.0074131	CREM,EGFR,PRKCA,RALA,RALB,RAP1B,RHOQ,SOS2
Colorectal Cancer Metastasis Signaling	0.00758578	EGFR,GNAS,GNB4,GNG12,MMP11,PGF,PIK3C2A,RALA,RALB,RAP1B,RHOQ,SOS2,TGFBR1
Hypoxia Signaling in the Cardiovascular System	0.00812831	ATM,EP300,PTEN,UBE2G2,UBE2J1,UBE2Z
IL-8 Signaling	0.00851138	EGFR,GNAS,GNB4,GNG12,PGF,PIK3C2A,PRKCA,RALA,RALB,RAP1B,RHOQ
Phospholipase C Signaling	0.00870964	ARHGEF12,EP300,GNAS,GNB4,GNG12,PPP1R12A,PRKCA,RALA,RALB,RAP1B,RHOQ,SOS2,TGM2
Erythropoietin Signaling	0.00933254	PIK3C2A,PRKCA,RALA,RALB,RAP1B,SOS2
GDNF Family Ligand-Receptor Interactions	0.00933254	PIK3C2A,RALA,RALB,RAP1B,RASA1,SOS2
Neurotrophin/TRK Signaling	0.00933254	PIK3C2A,PTPN11,RALA,RALB,RAP1B,SOS2
EGF Signaling	0.00954993	EGFR,PIK3C2A,PRKCA,RASA1,SOS2
Kinetochore Metaphase Signaling Pathway	0.0102329	ANAPC4,CDC16,CENPC,CENPE,PPP1R12A,SMC3,STAG1
PTEN Signaling	0.0104713	EGFR,INPP5D,PTEN,RALA,RALB,RAP1B,SOS2,TGFBR1
Agrin Interactions at Neuromuscular Junction	0.0104713	EGFR,LAMC1,RALA,RALB,RAP1B,UTRN
Epithelial Adherens Junction Signaling	0.0104713	ACVR2B,CLIP1,EGFR,LMO7,PTEN,RALA,RALB,RAP1B,TGFBR1
NF-κB Signaling	0.0107152	BCL10,EGFR,EP300,IL1R1,MAP3K8,PIK3C2A,RALA,RALB,RAP1B,TGFBR1
SAPK/JNK Signaling	0.0107152	MAP4K3,MINK1,PIK3C2A,RALA,RALB,RAP1B,SOS2
P2Y Purigenic Receptor Signaling Pathway	0.0109648	GNB4,GNG12,PDIA3,PIK3C2A,PRKCA,RALA,RALB,RAP1B
Phosphatidylcholine Biosynthesis I	0.0109648	CEPT1,PCYT1A
RhoGDI Signaling	0.0109648	ARHGEF12,DGKZ,EP300,EZR,GNAS,GNB4,GNG12,PPP1R12A,PRKCA,RHOQ
Ephrin Receptor Signaling	0.0109648	GNAS,GNB4,GNG12,PGF,PTPN11,RALA,RALB,RAP1B,RASA1,SOS2
IL-3 Signaling	0.0112202	INPP5D,PIK3C2A,PRKCA,RALA,RALB,RAP1B
CNTF Signaling	0.0112202	PIK3C2A,PTPN11,RALA,RALB,RAP1B
Role of NFAT in Regulation of the Immune Response	0.0114815	CSNK1G3,GNAS,GNB4,GNG12,PIK3C2A,RALA,RALB,RAP1B,RCAN1,SOS2
Chronic Myeloid Leukemia Signaling	0.0114815	PIK3C2A,PTPN11,RALA,RALB,RAP1B,SOS2,TGFBR1
p70S6K Signaling	0.0120226	EGFR,PDIA3,PIK3C2A,PRKCA,RALA,RALB,RAP1B,SOS2
Cancer Drug Resistance By Drug Efflux	0.0120226	ABCB1,PTEN,RALA,RALB,RAP1B
Cardiac Hypertrophy Signaling	0.0123027	EP300,GNAS,GNB4,GNG12,MAP3K8,PDIA3,PIK3C2A,RALA,RALB,RAP1B,RHOQ,TGFBR1
T Cell Receptor Signaling	0.0125893	BCL10,PIK3C2A,RALA,RALB,RAP1B,RASA1,SOS2
Sertoli Cell-Sertoli Cell Junction Signaling	0.0131826	GUCY1B1,JAM2,MAP3K8,PTEN,RALA,RALB,RAP1B,SPTBN1,TJAP1,TJP2
B Cell Receptor Signaling	0.0131826	BCL10,INPP5D,MAP3K8,PIK3C2A,PTEN,PTPN11,RALA,RALB,RAP1B,SOS2
NF-κB Activation by Viruses	0.0131826	PIK3C2A,PRKCA,RALA,RALB,RAP1B,TBP
Telomerase Signaling	0.0138038	EGFR,PIK3C2A,RALA,RALB,RAP1B,SOS2,TERF1
Actin Cytoskeleton Signaling	0.0151356	ARHGEF12,EZR,FLNA,GNG12,PIK3C2A,PPP1R12A,RALA,RALB,RAP1B,SOS2,TRIO
IL-4 Signaling	0.0154882	INPP5D,PIK3C2A,RALA,RALB,RAP1B,SOS2
Mechanisms of Viral Exit from Host Cells	0.0158489	CHMP3,PRKCA,SH3GL1,VPS36
Regulation of the Epithelial-Mesenchymal Transition Pathway	0.0165959	EGFR,NCSTN,PIK3C2A,PTPN11,RALA,RALB,RAP1B,RBPJ,SOS2,TGFBR1
Glioblastoma Multiforme Signaling	0.0169824	EGFR,PDIA3,PIK3C2A,PTEN,RALA,RALB,RAP1B,RHOQ,SOS2
CXCR4 Signaling	0.018197	GNAS,GNB4,GNG12,PIK3C2A,PRKCA,RALA,RALB,RAP1B,RHOQ
Regulation of Cellular Mechanics by Calpain Protease	0.0190546	EGFR,EZR,RALA,RALB,RAP1B
Regulation of IL-2 Expression in Activated and Anergic T Lymphocytes	0.0190546	BCL10,RALA,RALB,RAP1B,SOS2,TGFBR1
Prostate Cancer Signaling	0.0213796	PIK3C2A,PTEN,RALA,RALB,RAP1B,SOS2
Role of JAK1 and JAK3 in γc Cytokine Signaling	0.0239883	PIK3C2A,PTPN11,RALA,RALB,RAP1B
SPINK1 General Cancer Pathway	0.0239883	EGFR,PIK3C2A,RALA,RALB,RAP1B
PI3K/AKT Signaling	0.0239883	IL1R1,INPP5D,MAP3K8,MCL1,PTEN,RALA,RALB,RAP1B,SOS2
Coronavirus Pathogenesis Pathway	0.0269153	EP300,FAU,RPS10,RPS11,RPS8,RPSA,TGFBR1,TNPO1
Bladder Cancer Signaling	0.0281838	EGFR,MMP11,PGF,RALA,RALB,RAP1B
Gαi Signaling	0.0295121	GNAS,GNB4,GNG12,RALA,RALB,RAP1B,SOS2
Caveolar-mediated Endocytosis Signaling	0.0295121	B2M,EGFR,FLNA,PRKCA,RAB5A
Estrogen-Dependent Breast Cancer Signaling	0.030903	EGFR,PIK3C2A,RALA,RALB,RAP1B
Glioma Invasiveness Signaling	0.030903	PIK3C2A,RALA,RALB,RAP1B,RHOQ
Glycogen Degradation II	0.0316228	MTAP,PYGL
FcγRIIB Signaling in B Lymphocytes	0.0323594	INPP5D,PIK3C2A,RALA,RALB,RAP1B
Synaptic Long Term Potentiation	0.0338844	EP300,PDIA3,PPP1R12A,PRKCA,RALA,RALB,RAP1B
Aldosterone Signaling in Epithelial Cells	0.0346737	DNAJC16,DNAJC8,HSPB11,PDIA3,PIK3C2A,PRKCA,SGK1,SOS2
Semaphorin Neuronal Repulsive Signaling Pathway	0.0354813	ARHGEF12,GUCY1B1,NRP1,PIK3C2A,PLXNA2,PPP1R12A,SMC3
Endothelin-1 Signaling	0.0354813	GNAS,GUCY1B1,PDIA3,PIK3C2A,PNPLA8,PRKCA,RALA,RALB,RAP1B
Mouse Embryonic Stem Cell Pluripotency	0.0363078	PIK3C2A,PTPN11,RALA,RALB,RAP1B,SOS2
G Protein Signaling Mediated by Tubby	0.0363078	GNAS,GNB4,GNG12
Assembly of RNA Polymerase III Complex	0.0371535	BDP1,TBP
VDR/RXR Activation	0.0380189	EP300,IGFBP3,MED1,PRKCA,TRPV6
Thyroid Cancer Signaling	0.0398107	PIK3C2A,PTEN,RALA,RALB,RAP1B
Clathrin-mediated Endocytosis Signaling	0.040738	AP1G1,CLTB,DAB2,DNM1L,PGF,PIK3C2A,RAB5A,SH3GL1,USP9X
Role of MAPK Signaling in the Pathogenesis of Influenza	0.0416869	PNPLA8,PRKCA,RALA,RALB,RAP1B
Chemokine Signaling	0.0416869	PPP1R12A,PRKCA,RALA,RALB,RAP1B
Glycogen Degradation III	0.042658	MTAP,PYGL
CDK5 Signaling	0.0436516	GNAS,LAMC1,PPP1R12A,RALA,RALB,RAP1B
LPS-stimulated MAPK Signaling	0.0457088	PIK3C2A,PRKCA,RALA,RALB,RAP1B
Inhibition of Angiogenesis by TSP1	0.0457088	CD36,GUCY1B1,TGFBR1
PI3K Signaling in B Lymphocytes	0.0467735	BCL10,INPP5D,PDIA3,PTEN,RALA,RALB,RAP1B
S-methyl-5'-thioadenosine Degradation II	0.0467735	MTAP
Ovarian Cancer Signaling	0.047863	EGFR,PGF,PIK3C2A,PTEN,RALA,RALB,RAP1B
Choline Biosynthesis III	0.047863	CEPT1,PCYT1A
Superpathway of Inositol Phosphate Compounds	0.047863	INPP5D,PIK3C2A,PIP4K2A,PPP1R12A,PPP4R1,PTEN,PTPN11,PTPRJ,RASA1
HIPPO signaling	0.0512861	PPP1R12A,SKP1,STK3,TEAD3,TJP2
Xenobiotic Metabolism General Signaling Pathway	0.0537032	EP300,MAP3K8,PIK3C2A,PRKCA,RALA,RALB,RAP1B
GNRH Signaling	0.0549541	EGFR,GNAS,MAP3K8,PRKCA,RALA,RALB,RAP1B,SOS2
HIF1α Signaling	0.0562341	EP300,MMP11,PGF,PIK3C2A,PRKCA,RACK1,RALA,RALB,RAP1B
Apelin Endothelial Signaling Pathway	0.0562341	GNAS,PIK3C2A,PRKCA,RALA,RALB,RAP1B
Autophagy	0.0562341	CTSZ,RB1CC1,WDFY3,WIPI1
Ceramide Signaling	0.057544	KSR1,PIK3C2A,RALA,RALB,RAP1B
CTLA4 Signaling in Cytotoxic T Lymphocytes	0.060256	AP1G1,B2M,CLTB,PIK3C2A,PTPN11
Acute Myeloid Leukemia Signaling	0.060256	PIK3C2A,RALA,RALB,RAP1B,SOS2
G-Protein Coupled Receptor Signaling	0.060256	GNAS,MAP3K8,PDE10A,PIK3C2A,PRKCA,RALA,RALB,RAP1B,RASA1,SOS2,SYNGAP1
Renin-Angiotensin Signaling	0.0616595	PIK3C2A,PRKCA,RALA,RALB,RAP1B,SOS2
Role of NANOG in Mammalian Embryonic Stem Cell Pluripotency	0.0645654	PIK3C2A,RALA,RALB,RAP1B,RIF1,SOS2
tRNA Charging	0.0645654	KARS1,LARS1,RARS1
Insulin Secretion Signaling Pathway	0.0645654	AGO2,AGO3,EIF2S2,GNAS,NAPG,PDIA3,PIK3C2A,PRKCA,PRLR,RAP1B
Relaxin Signaling	0.0660693	GNAS,GNB4,GNG12,GUCY1B1,PDE10A,PIK3C2A,RAP1B
D-myo-inositol (1,3,4)-trisphosphate Biosynthesis	0.0660693	INPP5D,PTEN
FAT10 Signaling Pathway	0.0660693	NUB1,UBE2Z
Diphthamide Biosynthesis	0.0691831	DPH6
Coenzyme A Biosynthesis	0.0691831	PPCS
Methionine Salvage II (Mammalian)	0.0691831	MTR
Granzyme A Signaling	0.074131	EP300,H1-2
Cell Cycle: G1/S Checkpoint Regulation	0.074131	ATM,GNL3,RPL11,SKP1
PKCθ Signaling in T Lymphocytes	0.0758578	BCL10,MAP3K8,PIK3C2A,RALA,RALB,RAP1B,SOS2
Remodeling of Epithelial Adherens Junctions	0.0776247	CLIP1,DNM1L,RAB5A,RALA
3-phosphoinositide Degradation	0.0776247	INPP5D,PPP1R12A,PPP4R1,PTEN,PTPN11,PTPRJ,RASA1
Regulation Of The Epithelial Mesenchymal Transition By Growth Factors Pathway	0.0794328	EGFR,PIK3C2A,PTPN11,RALA,RALB,RAP1B,SOS2,TGFBR1
D-myo-inositol-5-phosphate Metabolism	0.0812831	PIP4K2A,PPP1R12A,PPP4R1,PTEN,PTPN11,PTPRJ,RASA1
Amyotrophic Lateral Sclerosis Signaling	0.0812831	PGF,PIK3C2A,RAB5A,RNF19A,SOD1
PAK Signaling	0.0812831	PIK3C2A,RALA,RALB,RAP1B,SOS2
Oncostatin M Signaling	0.0812831	RALA,RALB,RAP1B
Synaptic Long Term Depression	0.0812831	GNAS,GUCY1B1,PDIA3,PNPLA8,PRKCA,RALA,RALB,RAP1B
14-3-3-mediated Signaling	0.0812831	PDIA3,PIK3C2A,PRKCA,RALA,RALB,RAP1B
ILK Signaling	0.0831764	DSP,FLNA,NACA,PGF,PIK3C2A,PPP1R12A,PTEN,RHOQ
Apoptosis Signaling	0.0870964	MCL1,PRKCA,RALA,RALB,RAP1B
Reelin Signaling in Neurons	0.0870964	APP,ARHGEF12,PAFAH1B1,PAFAH1B2,PIK3C2A,RAP1B
ERK/MAPK Signaling	0.0891251	KSR1,PIK3C2A,PPP1R12A,PRKCA,RALA,RALB,RAP1B,SOS2
Glutathione Redox Reactions II	0.0912011	PDIA3
Ephrin B Signaling	0.0912011	GNAS,GNB4,GNG12,ITSN2
Dopamine-DARPP32 Feedback in cAMP Signaling	0.0933254	CREM,CSNK1G3,GNAS,GUCY1B1,PDIA3,PPP1R12A,PRKCA
Systemic Lupus Erythematosus Signaling	0.0954993	CREM,HNRNPC,INPP5D,PIK3C2A,PRPF3,RALA,RALB,RAP1B,SOS2
Natural Killer Cell Signaling	0.0977237	B2M,MAP3K8,PIK3C2A,PTPN11,RALA,RALB,RAP1B,SOS2
Adrenomedullin signaling pathway	0.0977237	GNAS,GUCY1B1,PDIA3,PIK3C2A,RALA,RALB,RAP1B,SOS2
3-phosphoinositide Biosynthesis	0.100925	PIK3C2A,PPP1R12A,PPP4R1,PTEN,PTPN11,PTPRJ,RASA1
Superpathway of D-myo-inositol (1,4,5)-trisphosphate Metabolism	0.102094	INPP5D,PTEN
STAT3 Pathway	0.102094	EGFR,IL1R1,RALA,RALB,RAP1B,TGFBR1
IL-15 Signaling	0.103039	PIK3C2A,RALA,RALB,RAP1B
Androgen Signaling	0.104954	EP300,GNAS,GNB4,GNG12,PRKCA,TBP
Germ Cell-Sertoli Cell Junction Signaling	0.11298	MAP3K8,PIK3C2A,RALA,RALB,RAP1B,RHOQ,TGFBR1
Paxillin Signaling	0.114025	PIK3C2A,RALA,RALB,RAP1B,SOS2
Pancreatic Adenocarcinoma Signaling	0.11695	EGFR,PGF,PIK3C2A,RALA,TGFBR1
Systemic Lupus Erythematosus In B Cell Signaling Pathway	0.11995	BCL10,INPP5D,MCL1,PIK3C2A,PRKCA,PTPN11,RALA,RALB,RAP1B,SOS2
IL-17 Signaling	0.121899	PIK3C2A,RALA,RALB,RAP1B
D-myo-inositol (1,4,5,6)-Tetrakisphosphate Biosynthesis	0.121899	PPP1R12A,PPP4R1,PTEN,PTPN11,PTPRJ,RASA1
D-myo-inositol (3,4,5,6)-tetrakisphosphate Biosynthesis	0.121899	PPP1R12A,PPP4R1,PTEN,PTPN11,PTPRJ,RASA1
T Cell Exhaustion Signaling Pathway	0.123027	ACVR2B,PIK3C2A,PTPN11,RALA,RALB,RAP1B,TGFBR1
Aryl Hydrocarbon Receptor Signaling	0.125026	ATM,EP300,MED1,NFIC,NR2F1,TGM2
UVB-Induced MAPK Signaling	0.125026	EGFR,PIK3C2A,PRKCA
Synaptogenesis Signaling Pathway	0.125026	ITSN2,NAPG,PAFAH1B1,PIK3C2A,RAB5A,RALA,RALB,RAP1B,SOS2,STXBP3,SYNGAP1
Lipid Antigen Presentation by CD1	0.125893	B2M,PDIA3
Signaling by Rho Family GTPases	0.127938	ARHGEF12,CLIP1,EZR,GNAS,GNB4,GNG12,PIK3C2A,PPP1R12A,RHOQ
PEDF Signaling	0.130017	PIK3C2A,RALA,RALB,RAP1B
UDP-N-acetyl-D-glucosamine Biosynthesis II	0.133968	GFPT1
Ceramide Degradation	0.133968	ACER3
Integrin Signaling	0.134896	PIK3C2A,PPP1R12A,PTEN,RALA,RALB,RAP1B,RHOQ,SOS2
Transcriptional Regulatory Network in Embryonic Stem Cells	0.136144	REST,RIF1,ZFHX3
TR/RXR Activation	0.138995	EP300,MED1,PIK3C2A,SCARB1
FGF Signaling	0.138995	PIK3C2A,PRKCA,PTPN11,SOS2
Xenobiotic Metabolism Signaling	0.145881	ABCB1,EP300,MAP3K8,MED1,PIK3C2A,PRKCA,RALA,RALB,RAP1B,SULT1A3/SULT1A4
Phagosome Maturation	0.149968	B2M,CTSZ,NAPG,PRDX1,RAB5A,VPS37A
Role of CHK Proteins in Cell Cycle Checkpoint Control	0.153109	ATM,MRE11,RAD50
GP6 Signaling Pathway	0.153109	COL4A1,LAMC1,PIK3C2A,PRKCA,RAP1B
Sperm Motility	0.162181	DSTYK,EGFR,GNAS,GUCY1B1,PDIA3,PNPLA8,PRKCA,TIE1
Xenobiotic Metabolism CAR Signaling Pathway	0.16293	ABCB1,EGFR,EP300,MED1,PRKCA,RACK1,SULT1A3/SULT1A4
Inhibition of ARE-Mediated mRNA Degradation Pathway	0.164059	AGO2,AGO3,DCP2,EXOSC2,PAPOLA
Hepatic Fibrosis Signaling Pathway	0.167109	ACVR2B,IL1R1,PGF,PIK3C2A,PRKCA,PTEN,RALA,RALB,RAP1B,RHOQ,SOS2,TGFBR1
Semaphorin Signaling in Neurons	0.169824	ARHGEF12,NRP1,RHOQ
IL-1 Signaling	0.169824	GNAS,GNB4,GNG12,IL1R1
Gαq Signaling	0.174181	GNAS,GNB4,GNG12,PIK3C2A,PRKCA,RHOQ
Sphingosine and Sphingosine-1-phosphate Metabolism	0.174985	ACER3
Superoxide Radicals Degradation	0.174985	SOD1
cAMP-mediated signaling	0.176198	AKAP10,AKAP11,AKAP12,AKAP9,CREM,GNAS,PDE10A,PKIB
Phagosome Formation	0.176198	MRC1,PDIA3,PIK3C2A,PRKCA,RHOQ
Fcγ Receptor-mediated Phagocytosis in Macrophages and Monocytes	0.184077	EZR,INPP5D,PRKCA,PTEN
CCR5 Signaling in Macrophages	0.184077	GNAS,GNB4,GNG12,PRKCA
Cardiac Hypertrophy Signaling (Enhanced)	0.184077	ACVR2B,EP300,GNAS,IL1R1,MAP3K8,PDE10A,PDIA3,PIK3C2A,PRKCA,PTEN,RALA,RALB,RAP1B,RCAN1,TGFBR1
Leukocyte Extravasation Signaling	0.187932	EZR,JAM2,MMP11,PIK3C2A,PRKCA,PTPN11,RAP1B
Role of JAK2 in Hormone-like Cytokine Signaling	0.191867	PRLR,PTPN11
Phosphatidylethanolamine Biosynthesis II	0.194089	CEPT1
Folate Transformations I	0.194089	MTR
Tec Kinase Signaling	0.194984	GNAS,GNB4,GNG12,PIK3C2A,PRKCA,RHOQ
Gα12/13 Signaling	0.195884	PIK3C2A,RALA,RALB,RAP1B,RASA1
HMGB1 Signaling	0.199067	IL1R1,PIK3C2A,RALA,RALB,RAP1B,RHOQ
Mitotic Roles of Polo-Like Kinase	0.206063	ANAPC4,CDC16,SMC3
Nitric Oxide Signaling in the Cardiovascular System	0.20797	GUCY1B1,PGF,PIK3C2A,PRKCA
Calcium Transport I	0.212814	ATP2B1
Notch Signaling	0.218776	NCSTN,RBPJ
Docosahexaenoic Acid (DHA) Signaling	0.226986	APP,PIK3C2A
NER Pathway	0.228034	EP300,TOP2A,USP7,XPC
Opioid Signaling Pathway	0.233884	CLTB,EP300,GNAS,PRKCA,RALA,RALB,RAP1B,SOS2
Antiproliferative Role of TOB in T Cell Signaling	0.236048	SKP1,TGFBR1
Antigen Presentation Pathway	0.236048	B2M,PDIA3
Growth Hormone Signaling	0.237137	IGFBP3,PIK3C2A,PRKCA
PD-1, PD-L1 cancer immunotherapy pathway	0.243781	B2M,PIK3C2A,PTEN,PTPN11
AMPK Signaling	0.246037	ARID1A,BRD7,EP300,GNAS,PIK3C2A,PPM1D,SMARCE1
Cleavage and Polyadenylation of Pre-mRNA	0.250035	PAPOLA
Assembly of RNA Polymerase I Complex	0.250035	TBP
Acute Phase Response Signaling	0.251768	IL1R1,PTPN11,RALA,RALB,RAP1B,SOS2
Leptin Signaling in Obesity	0.255859	PDIA3,PIK3C2A,PTPN11
Pyrimidine Ribonucleotides Interconversion	0.263027	DHX29,ZRANB3
Fatty Acid Activation	0.267917	ACSL4
Rac Signaling	0.274789	PIK3C2A,RALA,RALB,RAP1B
GPCR-Mediated Nutrient Sensing in Enteroendocrine Cells	0.274789	GNAS,GNG12,PDIA3,PRKCA
Hepatic Fibrosis / Hepatic Stellate Cell Activation	0.279898	COL4A1,EGFR,IGFBP3,IL1R1,PGF,TGFBR1
Pyrimidine Ribonucleotides De Novo Biosynthesis	0.279898	DHX29,ZRANB3
IL-7 Signaling Pathway	0.281838	MCL1,PIK3C2A,SOS2
Production of Nitric Oxide and Reactive Oxygen Species in Macrophages	0.28774	MAP3K8,PIK3C2A,PPP1R12A,PRKCA,RAP1B,RHOQ
Endocannabinoid Developing Neuron Pathway	0.291072	PIK3C2A,RALA,RALB,RAP1B
Role of Oct4 in Mammalian Embryonic Stem Cell Pluripotency	0.297852	NR2F1,REST
Dermatan Sulfate Biosynthesis (Late Stages)	0.297852	DSE,SULT1A3/SULT1A4
FAT10 Cancer Signaling Pathway	0.297852	ACVR2B,TGFBR1
Sphingosine-1-phosphate Signaling	0.301301	ACER3,PDIA3,PIK3C2A,RHOQ
Xenobiotic Metabolism PXR Signaling Pathway	0.304789	ABCB1,EP300,MED1,PPP1R12A,PRKCA,SULT1A3/SULT1A4
Ephrin A Signaling	0.306902	PIK3C2A,PTPN11
Extrinsic Prothrombin Activation Pathway	0.319154	F13A1
Chondroitin Sulfate Degradation (Metazoa)	0.319154	CEMIP2
Role of Macrophages, Fibroblasts and Endothelial Cells in Rheumatoid Arthritis	0.322107	FRZB,IL1R1,PDIA3,PGF,PIK3C2A,PRKCA,RALA,RALB,RAP1B
eNOS Signaling	0.325087	GNAS,GUCY1B1,PGF,PIK3C2A,PRKCA
BMP signaling pathway	0.327341	RALA,RALB,RAP1B
Assembly of RNA Polymerase II Complex	0.33266	TAF7,TBP
Amyloid Processing	0.33266	APP,NCSTN
γ-linolenate Biosynthesis II (Animals)	0.334965	ACSL4
Dermatan Sulfate Degradation (Metazoa)	0.334965	CEMIP2
Mitochondrial L-carnitine Shuttle Pathway	0.334965	ACSL4
D-myo-inositol (1,4,5)-trisphosphate Degradation	0.334965	INPP5D
1D-myo-inositol Hexakisphosphate Biosynthesis II (Mammalian)	0.350752	INPP5D
Lymphotoxin β Receptor Signaling	0.358922	EP300,PIK3C2A
Cdc42 Signaling	0.363078	B2M,CLIP1,PPP1R12A,RALA,RASA1
Calcium Signaling	0.363078	ATP2B1,EP300,RAP1B,RCAN1,TPM3,TRPV6
GADD45 Signaling	0.365595	ATM
DNA damage-induced 14-3-3σ Signaling	0.365595	ATM
Apelin Muscle Signaling Pathway	0.365595	GNAS
Tight Junction Signaling	0.368129	JAM2,NAPG,PTEN,TGFBR1,TJP2
Cellular Effects of Sildenafil (Viagra)	0.376704	GNAS,GUCY1B1,PDIA3,PPP1R12A
The Visual Cycle	0.381066	RDH11
IL-12 Signaling and Production in Macrophages	0.381944	EP300,MAP3K8,PIK3C2A,PRKCA
Cell Cycle Control of Chromosomal Replication	0.383707	CDK19,TOP2A
Unfolded protein response	0.383707	PPP1R15A,SEL1L
Wnt/β-catenin Signaling	0.390841	ACVR2B,CSNK1G3,EP300,FRZB,TGFBR1
Systemic Lupus Erythematosus In T Cell Signaling Pathway	0.396278	B2M,CREM,EZR,PIK3C2A,RALA,RALB,RAP1B,RHOQ,SOS2
Th2 Pathway	0.403645	ACVR2B,NCSTN,PIK3C2A,TGFBR1
Polyamine Regulation in Colon Cancer	0.410204	OAZ1
Dermatan Sulfate Biosynthesis	0.410204	DSE,SULT1A3/SULT1A4
Neuroinflammation Signaling Pathway	0.414954	ACVR2B,APP,B2M,CD200,IL1R1,NCSTN,PIK3C2A,TGFBR1
Retinoic acid Mediated Apoptosis Signaling	0.41783	PARP11,PARP14
Apelin Cardiomyocyte Signaling Pathway	0.41783	PDIA3,PIK3C2A,PRKCA
Neuropathic Pain Signaling In Dorsal Horn Neurons	0.429536	PDIA3,PIK3C2A,PRKCA
Wnt/Ca+ pathway	0.433511	PDIA3,PRKCA
Type II Diabetes Mellitus Signaling	0.43451	ACSL4,CD36,PIK3C2A,PRKCA
Sumoylation Pathway	0.442588	EP300,PIAS1,RHOQ
Role of PI3K/AKT Signaling in the Pathogenesis of Influenza	0.44978	KPNA3,PIK3C2A
IL-17A Signaling in Airway Cells	0.44978	PIK3C2A,PTEN
Phospholipases	0.44978	PDIA3,PNPLA8
Corticotropin Releasing Hormone Signaling	0.450817	GNAS,GUCY1B1,PRKCA,RAP1B
IL-17A Signaling in Gastric Cells	0.450817	EGFR
Role of JAK family kinases in IL-6-type Cytokine Signaling	0.450817	PTPN11
D-myo-inositol (1,4,5)-Trisphosphate Biosynthesis	0.450817	PIP4K2A
Calcium-induced T Lymphocyte Apoptosis	0.465586	EP300,PRKCA
Pyridoxal 5'-phosphate Salvage Pathway	0.465586	MAP3K8,SGK1
Eicosanoid Signaling	0.465586	CYSLTR1,PNPLA8
Gαs Signaling	0.466659	GNAS,GNB4,GNG12
Factors Promoting Cardiogenesis in Vertebrates	0.477529	ACVR2B,PDIA3,PRKCA,TGFBR1
Nur77 Signaling in T Lymphocytes	0.481948	EP300,PRKCA
iCOS-iCOSL Signaling in T Helper Cells	0.49204	INPP5D,PIK3C2A,PTEN
Role of p14/p19ARF in Tumor Suppression	0.502343	PIK3C2A
Small Cell Lung Cancer Signaling	0.503501	PIK3C2A,PTEN
Melatonin Signaling	0.511682	PDIA3,PRKCA
Dopamine Degradation	0.512861	SULT1A3/SULT1A4
Necroptosis Signaling Pathway	0.512861	DNM1L,PYGL,SLC25A6,VDAC3
GPCR-Mediated Integration of Enteroendocrine Signaling Exemplified by an L Cell	0.5188	GNAS,PDIA3
Fatty Acid β-oxidation I	0.535797	ACSL4
Sirtuin Signaling Pathway	0.53827	APP,ATP5F1E,H1-2,SLC25A6,SOD1,VDAC3,XPC
CD28 Signaling in T Helper Cells	0.544503	BCL10,PIK3C2A,PTPN11
IL-9 Signaling	0.547016	PIK3C2A
IL-15 Production	0.549541	DSTYK,EGFR,TIE1
Cytotoxic T Lymphocyte-mediated Apoptosis of Target Cells	0.55847	B2M
Retinoate Biosynthesis I	0.55847	RDH11
RhoA Signaling	0.561048	ARHGEF12,EZR,PPP1R12A
BEX2 Signaling Pathway	0.562341	PGF,PTEN
Coagulation System	0.567545	F13A1
Nucleotide Excision Repair Pathway	0.567545	XPC
Cyclins and Cell Cycle Regulation	0.57544	ATM,SKP1
Interferon Signaling	0.579429	PIAS1
Superpathway of Methionine Degradation	0.588844	MTR
Complement System	0.588844	CD46
Regulation Of The Epithelial Mesenchymal Transition In Development Pathway	0.595662	NCSTN,RBPJ
Thyroid Hormone Metabolism II (via Conjugation and/or Degradation)	0.598412	SULT1A3/SULT1A4
Inhibition of Matrix Metalloproteases	0.608135	MMP11
Intrinsic Prothrombin Activation Pathway	0.635331	F13A1
Retinol Biosynthesis	0.635331	RDH11
IL-10 Signaling	1	IL1R1
LPS/IL-1 Mediated Inhibition of RXR Function	1	ABCB1,ACSL4,IL1R1,SCARB1,SULT1A3/SULT1A4
Hepatic Cholestasis	1	ABCB1,IL1R1,PRKCA,TJP2
LXR/RXR Activation	1	CD36,IL1R1
Mitochondrial Dysfunction	1	APP,ATP5F1E,NCSTN,VDAC3
FXR/RXR Activation	1	SCARB1
PXR/RXR Activation	1	ABCB1
Regulation of Actin-based Motility by Rho	1	PPP1R12A,RHOQ
Role of RIG1-like Receptors in Antiviral Innate Immunity	1	EP300
Role of Pattern Recognition Receptors in Recognition of Bacteria and Viruses	1	PIK3C2A,PRKCA
Role of PKR in Interferon Induction and Antiviral Response	1	METAP2
CD40 Signaling	1	PIK3C2A
CD27 Signaling in Lymphocytes	1	MAP3K8
Induction of Apoptosis by HIV1	1	SLC25A6
T Helper Cell Differentiation	1	TGFBR1
Dendritic Cell Maturation	1	B2M,PDIA3,PIK3C2A
Maturity Onset Diabetes of Young (MODY) Signaling	1	EP300
Human Embryonic Stem Cell Pluripotency	1	GNAS,PIK3C2A,TGFBR1
Type I Diabetes Mellitus Signaling	1	IL1R1,PIAS1
Allograft Rejection Signaling	1	B2M
Myc Mediated Apoptosis Signaling	1	MCL1
Communication between Innate and Adaptive Immune Cells	1	B2M
Role of Osteoblasts, Osteoclasts and Chondrocytes in Rheumatoid Arthritis	1	FRZB,IL1R1,PIK3C2A
Atherosclerosis Signaling	1	CD36,PNPLA8
Breast Cancer Regulation by Stathmin1	1	ADGRG6,ARHGEF12,CYSLTR1,GNB4,GNG12,PGF,PIK3C2A,PPP1R12A,PRKCA,RALA,RALB,RAP1B,RB1CC1,SOS2
RANK Signaling in Osteoclasts	1	MAP3K8,PIK3C2A
Neuroprotective Role of THOP1 in Alzheimer's Disease	1	APP,THOP1
Role of Wnt/GSK-3β Signaling in the Pathogenesis of Influenza	1	CSNK1G3
TNFR1 Signaling	1	MADD
MSP-RON Signaling Pathway	1	PIK3C2A
OX40 Signaling Pathway	1	B2M
Role of IL-17A in Arthritis	1	PIK3C2A
nNOS Signaling in Neurons	1	PRKCA
Netrin Signaling	1	ENAH
Heparan Sulfate Biosynthesis	1	SULT1A3/SULT1A4
Heparan Sulfate Biosynthesis (Late Stages)	1	SULT1A3/SULT1A4
tRNA Splicing	1	PDE10A
Melatonin Degradation I	1	SULT1A3/SULT1A4
Chondroitin Sulfate Biosynthesis	1	SULT1A3/SULT1A4
Serotonin Degradation	1	SULT1A3/SULT1A4
Salvage Pathways of Pyrimidine Ribonucleotides	1	MAP3K8,SGK1
Chondroitin Sulfate Biosynthesis (Late Stages)	1	SULT1A3/SULT1A4
Superpathway of Melatonin Degradation	1	SULT1A3/SULT1A4
Stearate Biosynthesis I (Animals)	1	ACSL4
Antioxidant Action of Vitamin C	1	PDIA3,PNPLA8
Agranulocyte Adhesion and Diapedesis	1	EZR,IL1R1,MMP11
Granulocyte Adhesion and Diapedesis	1	EZR,IL1R1,MMP11
Oxidative Phosphorylation	1	ATP5F1E
GABA Receptor Signaling	1	GNAS
Phototransduction Pathway	1	GUCY1B1
Death Receptor Signaling	1	PARP11,PARP14
Dopamine Receptor Signaling	1	PPP1R12A
p38 MAPK Signaling	1	IL1R1,TGFBR1
Gustation Pathway	1	PDE10A
Th1 and Th2 Activation Pathway	1	ACVR2B,NCSTN,PIK3C2A,TGFBR1
Th1 Pathway	1	NCSTN,PIK3C2A
Osteoarthritis Pathway	1	FRZB,IL1R1,PGF,RBPJ,TGFBR1
Iron homeostasis signaling pathway	1	EGFR,SKP1,SLC40A1
Th17 Activation Pathway	1	IL1R1
SPINK1 Pancreatic Cancer Pathway	1	TGFBR1
Endocannabinoid Neuronal Synapse Pathway	1	PDIA3
Endocannabinoid Cancer Inhibition Pathway	1	PGF,PIK3C2A
Apelin Pancreas Signaling Pathway	1	PIK3C2A
Apelin Adipocyte Signaling Pathway	1	SOD1
PFKFB4 Signaling Pathway	1	GNAS
IL-23 Signaling Pathway	1	PIK3C2A
White Adipose Tissue Browning Pathway	1	GNAS,GUCY1B1
Xenobiotic Metabolism AHR Signaling Pathway	1	EP300
Analysis of genes displaying lower expression in relation to underweight status
Caveolar-mediated Endocytosis Signaling	0.00151356	ACTA2,CAV1
Virus Entry via Endocytic Pathways	0.00323594	ACTA2,CAV1
Wnt/β-catenin Signaling	0.00812831	CDH5,SOX6
RhoGDI Signaling	0.00870964	ACTA2,CDH5
Agranulocyte Adhesion and Diapedesis	0.01	ACTA2,CDH5
Leukocyte Extravasation Signaling	0.0104713	ACTA2,CDH5
Gap Junction Signaling	0.0104713	ACTA2,CAV1
Integrin Signaling	0.0120226	ACTA2,CAV1
Signaling by Rho Family GTPases	0.0158489	ACTA2,CDH5
Mechanisms of Viral Exit from Host Cells	0.0323594	ACTA2
Triacylglycerol Biosynthesis	0.0323594	LPIN1
MSP-RON Signaling Pathway	0.0446684	ACTA2
Remodeling of Epithelial Adherens Junctions	0.0524807	ACTA2
Agrin Interactions at Neuromuscular Junction	0.060256	ACTA2
PDGF Signaling	0.0660693	CAV1
Crosstalk between Dendritic Cells and Natural Killer Cells	0.0676083	ACTA2
Death Receptor Signaling	0.0691831	ACTA2
Regulation of Actin-based Motility by Rho	0.0724436	ACTA2
Fcγ Receptor-mediated Phagocytosis in Macrophages and Monocytes	0.0724436	ACTA2
FAK Signaling	0.0724436	ACTA2
Nitric Oxide Signaling in the Cardiovascular System	0.0758578	CAV1
VEGF Signaling	0.0758578	ACTA2
Gαs Signaling	0.0812831	ADD1
Paxillin Signaling	0.0812831	ACTA2
G Beta Gamma Signaling	0.0933254	CAV1
RhoA Signaling	0.0933254	ACTA2
Gαi Signaling	0.0954993	CAV1
Gα12/13 Signaling	0.0977237	CDH5
Cellular Effects of Sildenafil (Viagra)	0.0977237	ACTA2
Adipogenesis pathway	0.100925	LPIN1
Epithelial Adherens Junction Signaling	0.114025	ACTA2
eNOS Signaling	0.119124	CAV1
Tec Kinase Signaling	0.121899	ACTA2
Tight Junction Signaling	0.125026	ACTA2
Germ Cell-Sertoli Cell Junction Signaling	0.127057	ACTA2
T Cell Exhaustion Signaling Pathway	0.130017	FOXP1
Granulocyte Adhesion and Diapedesis	0.133045	CDH5
Hepatic Fibrosis / Hepatic Stellate Cell Activation	0.137088	ACTA2
Sertoli Cell-Sertoli Cell Junction Signaling	0.137088	ACTA2
NRF2-mediated Oxidative Stress Response	0.139959	ACTA2
ILK Signaling	0.139959	ACTA2
Clathrin-mediated Endocytosis Signaling	0.141906	ACTA2
Calcium Signaling	0.151008	ACTA2
Actin Cytoskeleton Signaling	0.158855	ACTA2
EIF2 Signaling	0.16293	ACTA2
Synaptogenesis Signaling Pathway	0.219786	CDH5
Estrogen Receptor Signaling	0.230144	CAV1
Hepatic Fibrosis Signaling Pathway	0.25527	ACTA2
Protein Kinase A Signaling	0.272898	ADD1

## Sheet: Table S5
Table S4. Top 50 diseases or biological functions predicted to be activated or decreased in relation to underweight status in male placentas.
Diseases or Functions Annotation	p-value	Predicted Activation State	Activation z-score	Molecules	# Molecules	Rank
Analysis of genes displaying higher expression in relation to underweight status
Organismal death	1.8e-22	Decreased	-11.968	ABCB1,ACADVL,ACVR2B,ADGRG6,ADNP,AFF1,AGO2,AKAP10,AKAP12,AKAP9,ALKBH4,ANXA1,AP1G1,APP,ARHGEF12,ARID1A,ARID3B,ATM,ATP2B1,B2M,BCL10,BTBD7,C1GALT1,CAPZB,CCP110,CD200,CD36,CDK19,CENPE,CHFR,CKAP5,CLIC4,CLMP,CNPY2,COBLL1,COL4A1,CREM,CRIM1,DAB2,DDX17,DDX5,DMTF1,DNM1L,DSP,EGFR,EHD1,ENAH,EP300,EP400,ERC1,F13A1,FANCD2,FBN2,FLNA,FNDC3B,GLDN,GNAS,GNL3,GUCY1B1,H1-2,HNRNPC,IGFBP3,IL1R1,INPP5D,JAM2,KIF1B,KIF5B,K…	186	1
Morbidity or mortality	3.2e-22	Decreased	-11.857	ABCB1,ACADVL,ACVR2B,ADGRG6,ADNP,AFF1,AGO2,AKAP10,AKAP12,AKAP9,ALKBH4,ANXA1,AP1G1,APP,ARHGEF12,ARID1A,ARID3B,ATM,ATP2B1,B2M,BCL10,BTBD7,C1GALT1,CAPZB,CCP110,CD200,CD36,CDK19,CENPE,CHFR,CKAP5,CLIC4,CLMP,CNPY2,COBLL1,COL4A1,CREM,CRIM1,DAB2,DDX17,DDX5,DMTF1,DNM1L,DSP,EGFR,EHD1,ENAH,EP300,EP400,ERC1,F13A1,FANCD2,FBN2,FLNA,FNDC3B,GLDN,GNAS,GNL3,GUCY1B1,H1-2,HNRNPC,IGFBP3,IL1R1,INPP5D,JAM2,KIF1B,KIF5B,K…	187	2
Growth Failure	7.81e-05	Decreased	-6.092	ADGRG6,AGO2,AP1G1,ARID3B,ATM,BTBD7,DMTF1,EGFR,EP300,FANCD2,GNAS,GNPTAB,GUCY1B1,H1-2,IGFBP3,KMT2A,L3MBTL2,MED1,NCSTN,PARL,PDS5A,PEG10,PTEN,PTPN11,PTPRJ,RALA,RALB,RBPJ,REST,REV3L,RPSA,SETD2,SH3GL1,STK3,SYNGAP1,TGFBR1,TRIM33,VDAC3,XPC,ZNF148	40	3
Growth failure or short stature	8.2e-06	Decreased	-6.077	ADGRG6,AGO2,AGPS,AP1G1,ARID3B,ATM,ATRX,BTBD7,CRIPT,DMTF1,EGFR,EP300,EXOC6B,EXOSC2,FANCD2,FLNA,GNAS,GNPTAB,GUCY1B1,H1-2,IGFBP3,KMT2A,L3MBTL2,MED1,NCSTN,PARL,PCNT,PDS5A,PEG10,PPP1R15B,PTEN,PTPN11,PTPRJ,RALA,RALB,RBPJ,RDH11,REST,REV3L,RPSA,SETD2,SH3GL1,STK3,SYNGAP1,TGFBR1,TRIM33,VDAC3,XPC,ZNF148	49	4
Death of embryo	7.83e-09	Decreased	-4.451	ACVR2B,ADNP,AP1G1,GNL3,KIF5B,MCL1,METAP2,NASP,PCYT1A,POMT2,PPP1R15A,PPP1R15B,PTEN,RBPJ,REV3L,RPSA,SF3B1,SUZ12,TPM3,TRIM33	20	5
Incidence of tumor	6.8e-19	Decreased	-3.808	ABCB1,ABHD17A,ACADVL,ACSL4,ADGRG6,ADNP,AFF1,AGO2,AGO3,AGPS,AKAP11,AKAP12,AKAP9,ALG11,AMMECR1,ANAPC4,ANP32E,ANXA1,ANXA4,APP,ARFGAP1,ARFGEF2,ARHGAP42,ARHGAP45,ARHGEF12,ARID1A,ARID3B,ARIH1,ASH1L,ATAD2,ATM,ATP2B1,ATRN,ATRX,B2M,BAZ1B,BAZ2A,BCCIP,BCL10,BCL7B,BDP1,BNC2,BOD1L1,BTBD7,C19orf47,C1orf115,C2orf49,CAMSAP2,CARD8,CCDC18,CCP110,CCT3,CCT6A,CD36,CDC16,CDC5L,CDK19,CDV3,CEMIP2,CENPC,CENPE,CEP57,CEPT1…	373	6
Frequency of tumor	5.01e-20	Decreased	-3.64	ABCB1,ABHD17A,ACADVL,ACSL4,ADGRG6,ADNP,AFF1,AGO2,AGO3,AGPS,AKAP11,AKAP12,AKAP9,ALG11,AMMECR1,ANAPC4,ANP32E,ANXA1,ANXA4,APP,ARFGAP1,ARFGEF2,ARHGAP42,ARHGAP45,ARHGEF12,ARID1A,ARID3B,ARIH1,ASH1L,ATAD2,ATM,ATP2B1,ATRN,ATRX,B2M,BAZ1B,BAZ2A,BCCIP,BCL10,BCL7B,BDP1,BNC2,BOD1L1,BTBD7,C19orf47,C1orf115,C2orf49,CAMSAP2,CARD8,CCDC18,CCP110,CCT3,CCT6A,CD36,CDC16,CDC5L,CDK19,CDV3,CEMIP2,CENPC,CENPE,CEP57,CEPT1…	368	7
Benign lesion	1.81e-05	Decreased	-3.597	ABCB1,AFF1,ANXA1,APP,ARFGEF2,ATM,ATRN,BCL10,C1orf115,COL4A1,CRIM1,DDX17,DDX24,DDX5,DMTF1,DNM1L,DST,EGFR,FANCD2,FLNA,FRMD4B,GNAS,GNB4,IGFBP3,KIF1B,KPNA3,KSR1,LAMC1,LTBP1,MMP11,NPEPPS,NR2F1,NRP1,NUP50,OAZ1,PDCD10,PHLDA2,PIAS1,PKIB,PRDM2,PRDX1,PRKCA,PRLR,PTEN,PTPN11,RAD50,REST,S100A11,SCARB1,SETD2,SH3GL1,SMC3,SMG1,SPTBN1,TFDP2,TGM2,TIE1,TOP2A,TRIM33,UTRN,XPC,ZDBF2,ZNF148	63	8
Anemia	0.000112	Decreased	-3.549	ACADVL,AGO2,ANXA1,C1GALT1,CD46,EP300,EP400,FANCD2,FRMD4B,GNAS,INPP5D,MTR,PBX1,PDCD10,PGF,PRDX1,PTEN,PTPN11,PTPRJ,RBM5,RPL11,RPL35A,RPS10,S100A11,SBDS,SCARB1,SF3B1,SLC40A1,SOD1,SRRM2,TOP2A,TRIO	32	9
Development of malignant tumor	7.61e-20	Decreased	-3.419	ABCB1,ABHD17A,ACADVL,ACSL4,ADGRG6,ADNP,AFF1,AGO2,AGO3,AGPS,AKAP11,AKAP12,AKAP9,ALG11,AMMECR1,ANAPC4,ANP32E,ANXA1,ANXA4,APP,ARFGAP1,ARFGEF2,ARHGAP42,ARHGAP45,ARHGEF12,ARID1A,ARID3B,ARIH1,ASH1L,ATAD2,ATM,ATP2B1,ATRN,ATRX,B2M,BAZ1B,BAZ2A,BCCIP,BCL10,BDP1,BNC2,BOD1L1,BTBD7,C19orf47,C2orf49,CAMSAP2,CARD8,CCDC18,CCP110,CCT3,CCT6A,CD36,CDC16,CDC5L,CDK19,CDV3,CEMIP2,CENPC,CENPE,CEP57,CEPT1,CHD2,CHFR,CHMP…	363	10
Tumorigenesis of epithelial neoplasm	8.21e-20	Decreased	-3.324	ABCB1,ABHD17A,ACADVL,ACSL4,ADGRG6,ADNP,AFF1,AGO2,AGO3,AGPS,AKAP11,AKAP12,AKAP9,ALG11,AMMECR1,ANAPC4,ANP32E,ANXA1,ANXA4,APP,ARFGAP1,ARFGEF2,ARHGAP42,ARHGAP45,ARHGEF12,ARID1A,ARID3B,ARIH1,ASH1L,ATAD2,ATM,ATP2B1,ATRN,ATRX,B2M,BAZ1B,BAZ2A,BCL10,BDP1,BNC2,BOD1L1,BTBD7,C19orf47,C1orf115,C2orf49,CAMSAP2,CARD8,CCDC18,CCP110,CCT3,CCT6A,CD36,CDC16,CDC5L,CDK19,CDV3,CEMIP2,CENPC,CENPE,CEP57,CEPT1,CHD2,CHMP3,…	363	11
Development of carcinoma	4.64e-20	Decreased	-3.18	ABCB1,ABHD17A,ACADVL,ACSL4,ADGRG6,ADNP,AFF1,AGO2,AGO3,AGPS,AKAP11,AKAP12,AKAP9,ALG11,AMMECR1,ANAPC4,ANP32E,ANXA1,ANXA4,APP,ARFGAP1,ARFGEF2,ARHGAP42,ARHGAP45,ARHGEF12,ARID1A,ARID3B,ARIH1,ASH1L,ATAD2,ATM,ATP2B1,ATRN,ATRX,B2M,BAZ1B,BAZ2A,BCL10,BDP1,BNC2,BOD1L1,BTBD7,C19orf47,C2orf49,CAMSAP2,CARD8,CCDC18,CCP110,CCT3,CCT6A,CD36,CDC16,CDC5L,CDK19,CDV3,CEMIP2,CENPC,CENPE,CEP57,CEPT1,CHD2,CHMP3,CKAP5,CLI…	360	12
Non-melanoma solid tumor	2.37e-32	Decreased	-3.109	ABCB1,ABHD17A,ACADVL,ACER3,ACSL4,ACVR2B,ADAMTS6,ADGRG6,ADNP,AFF1,AGO2,AGO3,AGPS,AKAP10,AKAP11,AKAP12,AKAP9,ALG11,ALKBH4,AMMECR1,ANAPC4,ANKLE2,ANP32E,ANXA1,ANXA4,AP1G1,APP,ARFGAP1,ARFGEF2,ARHGAP17,ARHGAP42,ARHGAP45,ARHGEF12,ARID1A,ARID3B,ARIH1,ASH1L,ATAD2,ATM,ATP2B1,ATP5F1E,ATRN,ATRX,ATXN10,B2M,BAZ1B,BAZ2A,BBX,BCCIP,BCL10,BCL7B,BDP1,BNC2,BOD1L1,BRD7,BRMS1L,BTBD7,C18orf54,C19orf47,C1GALT1,C1orf115,…	516	13
Congenital anomaly of central nervous system	0.00029	Decreased	-3.105	APP,ARFGEF2,ARID1A,BCL10,COL4A1,DNM1L,EP300,FLNA,LAMC1,MACF1,MRPS16,MYO10,PAFAH1B1,POMT2,PTEN,RALA,RALB,RTN4,SETD2,SKI,SMARCE1,SPG7,ZNF148	23	14
Congenital malformation of brain	0.000517	Decreased	-3.105	APP,ARFGEF2,ARID1A,BCL10,COL4A1,DNM1L,EP300,FLNA,LAMC1,MACF1,MRPS16,MYO10,PAFAH1B1,POMT2,RALA,RALB,RTN4,SETD2,SKI,SMARCE1,SPG7,ZNF148	22	15
Abdominal neoplasm	3.65e-21	Decreased	-3.067	ABCB1,ABHD17A,ACADVL,ACER3,ACSL4,ACVR2B,ADAMTS6,ADGRG6,ADNP,AFF1,AGO2,AGO3,AGPS,AKAP11,AKAP12,AKAP9,ALG11,ALKBH4,AMMECR1,ANAPC4,ANKLE2,ANP32E,ANXA1,ANXA4,AP1G1,APP,ARFGAP1,ARFGEF2,ARHGAP17,ARHGAP42,ARHGAP45,ARHGEF12,ARID1A,ARID3B,ARIH1,ASH1L,ATAD2,ATM,ATP2B1,ATRN,ATRX,ATXN10,B2M,BAZ1B,BAZ2A,BBX,BCCIP,BCL10,BCL7B,BDP1,BNC2,BOD1L1,BRD7,BRMS1L,BTBD7,C18orf54,C19orf47,C1GALT1,C1orf115,C2orf49,CAMSAP2…	480	16
Skin lesion	5.2e-07	Decreased	-3.036	ABCB1,ACSL4,ADAMTS6,ADGRG6,AFF1,AGO2,AGO3,AGPS,AKAP11,AKAP12,AKAP9,ALG11,ALKBH4,ANAPC4,ANKLE2,ANXA1,ANXA4,AP1G1,APP,ARFGEF2,ARHGAP17,ARHGAP42,ARHGAP45,ARHGEF12,ARID1A,ASH1L,ATAD2,ATM,ATP2B1,ATP5MPL,ATRX,B2M,BAZ2A,BBX,BCL10,BDP1,BNC2,BRD7,BTBD7,C19orf47,C1GALT1,CAMSAP2,CARHSP1,CCNL2,CCNY,CD36,CDC16,CDC5L,CEMIP2,CENPE,CEP112,CEP57,CHD2,CHFR,CKAP5,CLIC4,CLIP1,CNPY2,COBLL1,COL4A1,CREBZF,CREM,CRIM1,CT…	292	17
Epithelial neoplasm	5.32e-34	Decreased	-2.978	ABCB1,ABHD17A,ACADVL,ACER3,ACSL4,ACVR2B,ADAMTS6,ADGRG6,ADNP,AFF1,AGO2,AGO3,AGPS,AKAP10,AKAP11,AKAP12,AKAP9,ALG11,ALKBH4,AMMECR1,ANAPC4,ANKLE2,ANP32E,ANXA1,ANXA4,AP1G1,APP,ARFGAP1,ARFGEF2,ARHGAP17,ARHGAP42,ARHGAP45,ARHGEF12,ARID1A,ARID3B,ARIH1,ASH1L,ATAD2,ATM,ATP2B1,ATP5F1E,ATRN,ATRX,ATXN10,B2M,BAZ1B,BAZ2A,BBX,BCCIP,BCL10,BCL7B,BDP1,BNC2,BOD1L1,BRD7,BRMS1L,BTBD7,C18orf54,C19orf47,C1GALT1,C1orf115,…	516	18
Extracranial solid tumor	1.72e-32	Decreased	-2.918	ABCB1,ABHD17A,ACADVL,ACER3,ACSL4,ACVR2B,ADAMTS6,ADGRG6,ADNP,AFF1,AGO2,AGO3,AGPS,AKAP10,AKAP11,AKAP12,AKAP9,ALG11,ALKBH4,AMMECR1,ANAPC4,ANKLE2,ANP32E,ANXA1,ANXA4,AP1G1,APP,ARFGAP1,ARFGEF2,ARHGAP17,ARHGAP42,ARHGAP45,ARHGEF12,ARID1A,ARID3B,ARIH1,ASH1L,ATAD2,ATM,ATP2B1,ATP5F1E,ATP5MPL,ATRN,ATRX,ATXN10,B2M,BAZ1B,BAZ2A,BBX,BCCIP,BCL10,BCL7B,BDP1,BNC2,BOD1L1,BRD7,BRMS1L,BTBD7,C18orf54,C19orf47,C1GALT1,C…	523	19
Non-hematological solid tumor	2.44e-34	Decreased	-2.907	ABCB1,ABHD17A,ACADVL,ACER3,ACSL4,ACVR2B,ADAMTS6,ADGRG6,ADNP,AFF1,AGO2,AGO3,AGPS,AKAP10,AKAP11,AKAP12,AKAP9,ALG11,ALKBH4,AMMECR1,ANAPC4,ANKLE2,ANP32E,ANXA1,ANXA4,AP1G1,APP,ARFGAP1,ARFGEF2,ARHGAP17,ARHGAP42,ARHGAP45,ARHGEF12,ARID1A,ARID3B,ARIH1,ASH1L,ATAD2,ATM,ATP2B1,ATP5F1E,ATP5MPL,ATRN,ATRX,ATXN10,B2M,BAZ1B,BAZ2A,BBX,BCCIP,BCL10,BCL7B,BDP1,BNC2,BOD1L1,BRD7,BRMS1L,BTBD7,C18orf54,C19orf47,C1GALT1,C…	521	20
Benign solid tumor	3.77e-06	Decreased	-2.793	ABCB1,AFF1,ANXA1,ARFGEF2,ATM,ATRN,BCL10,C1orf115,COL4A1,DDX17,DDX24,DDX5,DNM1L,DST,EGFR,FANCD2,FLNA,FRMD4B,GNAS,GNB4,IGFBP3,KIF1B,KPNA3,LTBP1,MMP11,NPEPPS,NR2F1,NRP1,NUP50,OAZ1,PDCD10,PHLDA2,PIAS1,PKIB,PRDM2,PRDX1,PRKCA,PRLR,PTEN,PTPN11,RAD50,REST,S100A11,SCARB1,SETD2,SMC3,SMG1,SPTBN1,TFDP2,TGM2,TIE1,TOP2A,TRIM33,UTRN,XPC,ZDBF2,ZNF148	57	21
Carcinoma	1.45e-33	Decreased	-2.698	ABCB1,ABHD17A,ACADVL,ACER3,ACSL4,ACVR2B,ADAMTS6,ADGRG6,ADNP,AFF1,AGO2,AGO3,AGPS,AKAP10,AKAP11,AKAP12,AKAP9,ALG11,ALKBH4,AMMECR1,ANAPC4,ANKLE2,ANP32E,ANXA1,ANXA4,AP1G1,APP,ARFGAP1,ARFGEF2,ARHGAP17,ARHGAP42,ARHGAP45,ARHGEF12,ARID1A,ARID3B,ARIH1,ASH1L,ATAD2,ATM,ATP2B1,ATP5F1E,ATRN,ATRX,ATXN10,B2M,BAZ1B,BAZ2A,BBX,BCCIP,BCL10,BCL7B,BDP1,BNC2,BOD1L1,BRD7,BRMS1L,BTBD7,C18orf54,C19orf47,C1GALT1,C1orf115,…	515	22
Hematologic cancer	5.85e-14	Decreased	-2.679	ABCB1,ABHD17A,ACSL4,AKAP11,AMMECR1,ANKLE2,ANXA1,ANXA4,APP,ARHGAP17,ARHGAP42,ARID1A,ARIH1,ASH1L,ATM,ATRN,ATRX,B2M,BAZ2A,BBX,BCL10,BDP1,BNC2,BOD1L1,BRD7,CCDC18,CCT3,CD200,CD36,CEP112,CHD2,CHFR,CLIP1,CLMP,CLTB,COBLL1,COL4A1,CREM,CRIPT,DAP,DDX46,DEK,DGKZ,DHRSX,DHX33,DMTF1,DMXL1,DNM1L,DSE,DSP,DST,ECPAS,EGFR,ENAH,EP300,EP400,EPC1,ERC1,EXOC6B,FANCD2,FBN2,FLNA,FNDC3B,FRMD4B,FRZB,GNAS,GNPTAB,H1-2,HERC2,HN…	174	23
Adenocarcinoma	1.39e-22	Decreased	-2.664	ABCB1,ABHD17A,ACADVL,ACER3,ACSL4,ACVR2B,ADAMTS6,ADGRG6,ADNP,AFF1,AGO2,AGO3,AGPS,AKAP11,AKAP12,AKAP9,ALG11,ALKBH4,AMMECR1,ANAPC4,ANKLE2,ANP32E,ANXA1,ANXA4,AP1G1,APP,ARFGAP1,ARFGEF2,ARHGAP17,ARHGAP42,ARHGAP45,ARHGEF12,ARID1A,ARID3B,ARIH1,ASH1L,ATAD2,ATM,ATP2B1,ATRN,ATRX,ATXN10,B2M,BAZ1B,BAZ2A,BBX,BCCIP,BCL10,BCL7B,BDP1,BNC2,BOD1L1,BRD7,BRMS1L,BTBD7,C18orf54,C19orf47,C2orf49,CAMSAP2,CAPZB,CARD8,CCDC…	456	24
Abdominal cancer	4.01e-21	Decreased	-2.577	ABCB1,ABHD17A,ACADVL,ACER3,ACSL4,ACVR2B,ADAMTS6,ADGRG6,ADNP,AFF1,AGO2,AGO3,AGPS,AKAP11,AKAP12,AKAP9,ALG11,ALKBH4,AMMECR1,ANAPC4,ANKLE2,ANP32E,ANXA1,ANXA4,AP1G1,APP,ARFGAP1,ARFGEF2,ARHGAP17,ARHGAP42,ARHGAP45,ARHGEF12,ARID1A,ARID3B,ARIH1,ASH1L,ATAD2,ATM,ATP2B1,ATRN,ATRX,ATXN10,B2M,BAZ1B,BAZ2A,BBX,BCCIP,BCL10,BCL7B,BDP1,BNC2,BOD1L1,BRD7,BRMS1L,BTBD7,C18orf54,C19orf47,C1GALT1,C1orf115,C2orf49,CAMSAP2…	476	25
Myelodysplastic syndrome or leukemia	7.81e-09	Decreased	-2.553	ABCB1,ABHD17A,ACSL4,AKAP11,AMMECR1,ANXA1,ARID1A,ARIH1,ASH1L,ATM,ATRX,B2M,BAZ2A,BCL10,BDP1,BOD1L1,BRD7,CCDC18,CD200,CD36,CEP112,CHD2,CLIP1,CLMP,CLTB,COBLL1,CRIPT,DDX46,DEK,DHRSX,DHX33,DNM1L,DSE,DST,ECPAS,EGFR,EP300,EP400,ERC1,EXOC6B,FANCD2,FLNA,FNDC3B,FRMD4B,GNAS,GNPTAB,HERC2,IL1R1,INPP5D,JMJD1C,KIF1B,KMT2A,KPNA3,LARP1B,LTBP1,MCL1,MED1,MLLT10,MRC1,MTR,MTUS1,NASP,NCBP3,NCSTN,NRP1,NUP50,PARP11,PDIA3…	113	26
Malignant solid tumor	1.71e-30	Decreased	-2.51	ABCB1,ABHD17A,ACADVL,ACER3,ACSL4,ACVR2B,ADAMTS6,ADGRG6,ADNP,AFF1,AGO2,AGO3,AGPS,AKAP10,AKAP11,AKAP12,AKAP9,ALG11,ALKBH4,AMMECR1,ANAPC4,ANKLE2,ANP32E,ANXA1,ANXA4,AP1G1,APP,ARFGAP1,ARFGEF2,ARHGAP17,ARHGAP42,ARHGAP45,ARHGEF12,ARID1A,ARID3B,ARIH1,ASH1L,ATAD2,ATM,ATP2B1,ATP5F1E,ATP5MPL,ATRN,ATRX,ATXN10,B2M,BAZ1B,BAZ2A,BBX,BCCIP,BCL10,BCL7B,BDP1,BNC2,BOD1L1,BRD7,BRMS1L,BTBD7,C18orf54,C19orf47,C1GALT1,C…	521	27
Development of adenocarcinoma	8.85e-17	Decreased	-2.48	ABCB1,ABHD17A,ACSL4,ADGRG6,ADNP,AFF1,AGO2,AGO3,AGPS,AKAP11,AKAP9,ALG11,ANAPC4,ANP32E,APP,ARFGAP1,ARFGEF2,ARHGAP45,ARHGEF12,ARID1A,ARID3B,ARIH1,ASH1L,ATAD2,ATM,ATP2B1,ATRN,ATRX,B2M,BAZ1B,BCL10,BDP1,BNC2,BOD1L1,C19orf47,C2orf49,CAMSAP2,CCDC18,CCT3,CCT6A,CD36,CDC16,CDK19,CENPC,CENPE,CHD2,CHMP3,CKAP5,COL4A1,CREM,CRIM1,CRIPT,CTDSPL2,CTTNBP2NL,CYSLTR1,DAB2,DDX17,DDX24,DEK,DENND11,DHRSX,DHX29,DIP2B,DMXL…	254	28
Development of lung tumor	7.39e-09	Decreased	-2.458	ABHD17A,ADGRG6,AGO2,AKAP9,ARFGAP1,ARHGEF12,ARID1A,ASH1L,ATAD2,ATM,ATP2B1,ATRX,B2M,BAZ1B,BOD1L1,C2orf49,CDC16,COL4A1,CRIPT,CTTNBP2NL,DDX17,DEK,DHRSX,DHX29,DIP2B,DMXL1,DST,EGFR,EP300,EP400,EZR,FANCD2,FBN2,FRMD4B,FRZB,GBP4,GLIPR1,GNAS,GNL3L,GTPBP4,H1-2,HP1BP3,IGFBP3,IMMT,ITSN2,KARS1,KMT2A,LAMC1,LINC00472,LMO7,LNPEP,LTBP1,MCL1,MLLT10,MPP7,MRE11,MYO10,MYO9B,NACA,NUP50,ODF2,OIP5-AS1,OPHN1,PDE10A,PDIA3,…	102	29
Digestive organ tumor	1.34e-21	Decreased	-2.427	ABCB1,ABHD17A,ACADVL,ACER3,ACSL4,ACVR2B,ADAMTS6,ADGRG6,ADNP,AFF1,AGO2,AGO3,AGPS,AKAP11,AKAP12,AKAP9,ALKBH4,AMMECR1,ANKLE2,ANP32E,ANXA1,ANXA4,AP1G1,APP,ARFGAP1,ARFGEF2,ARHGAP17,ARHGAP42,ARHGAP45,ARHGEF12,ARID1A,ARID3B,ARIH1,ASH1L,ATAD2,ATM,ATP2B1,ATRN,ATRX,ATXN10,B2M,BAZ1B,BAZ2A,BBX,BCCIP,BCL10,BCL7B,BDP1,BNC2,BOD1L1,BRD7,BRMS1L,BTBD7,C19orf47,C1GALT1,C1orf115,C2orf49,CAMSAP2,CAPZB,CARD8,CCDC18,CC…	464	30
Urinary tract tumor	1.81e-11	Decreased	-2.425	ABCB1,AKAP11,AKAP9,ANAPC4,ANKLE2,ARFGAP1,ARID1A,ARIH1,ASH1L,ATAD2,ATM,ATP2B1,ATRX,B2M,BCCIP,BDP1,BRD7,BTBD7,CCDC18,CCNY,CCT3,CDK19,CEMIP2,CENPE,CLIP1,CREM,DDX46,DDX5,DGKZ,DMXL1,DNM1L,DSP,DST,EGFR,EP300,EP400,EPC1,FANCD2,FBN2,FLNA,GNAS,GOLGA5,H1-2,HAUS5,HERC2,IGFBP3,IL1R1,KIAA0319L,KIF1B,KMT2A,LAMC1,MACF1,MAP3K8,MCL1,METAP2,MLLT10,MMP11,MRE11,MRPL35,MTAP,MTR,MTUS1,NASP,NCSTN,NPEPPS,OAZ1,OPTN,P3H4,…	135	31
Familial vascular disease	5.63e-05	Decreased	-2.411	ACVR2B,APP,ATM,CCP110,CD36,CD46,COL4A1,DSP,FBN2,FLNA,LTBP1,NRP1,PBX1,PDCD10,PYGL,RASA1,SP110,TGFBR1,TINAGL1,TMPO,XPR1	21	32
Familial cardiovascular disease	0.000178	Decreased	-2.404	ACADVL,ACVR2B,AKAP10,AKAP9,APP,ATM,CCP110,CD36,CD46,COL4A1,DSP,FBN2,FLNA,FRMD4B,LAMC1,LTBP1,MRTFB,NRP1,PBX1,PDCD10,PPCS,PTEN,PTPN11,PYGL,RASA1,SKI,SLMAP,SP110,TGFBR1,TINAGL1,TMPO,WNK1,XPR1	33	33
Digestive system cancer	6.39e-21	Decreased	-2.389	ABCB1,ABHD17A,ACADVL,ACER3,ACSL4,ACVR2B,ADAMTS6,ADGRG6,ADNP,AFF1,AGO2,AGO3,AGPS,AKAP11,AKAP12,AKAP9,ALKBH4,AMMECR1,ANKLE2,ANP32E,ANXA1,ANXA4,AP1G1,APP,ARFGAP1,ARFGEF2,ARHGAP17,ARHGAP42,ARHGAP45,ARHGEF12,ARID1A,ARID3B,ARIH1,ASH1L,ATAD2,ATM,ATP2B1,ATRN,ATRX,ATXN10,B2M,BAZ1B,BAZ2A,BBX,BCCIP,BCL10,BCL7B,BDP1,BNC2,BOD1L1,BRD7,BRMS1L,BTBD7,C19orf47,C1GALT1,C1orf115,C2orf49,CAMSAP2,CAPZB,CARD8,CCDC18,CC…	457	34
Leukemia	1.99e-07	Decreased	-2.361	ABCB1,ABHD17A,ACSL4,AKAP11,AMMECR1,ANXA1,ARID1A,ARIH1,ASH1L,ATM,ATRX,B2M,BAZ2A,BCL10,BDP1,BRD7,CCDC18,CD200,CD36,CEP112,CHD2,CLIP1,CLMP,CLTB,COBLL1,CRIPT,DDX46,DEK,DHRSX,DNM1L,DSE,DST,ECPAS,EGFR,EP300,EP400,ERC1,EXOC6B,FANCD2,FLNA,FRMD4B,GNAS,GNPTAB,HERC2,IL1R1,INPP5D,JMJD1C,KIF1B,KMT2A,KPNA3,LARP1B,LTBP1,MCL1,MED1,MLLT10,MRC1,MTR,MTUS1,NASP,NCBP3,NCSTN,NRP1,NUP50,PARP11,PDXDC1,PGF,PHF3,PPFIBP1,P…	104	35
Cell death of tumor	0.000473	Decreased	-2.357	ANXA1,APP,ATM,B2M,CARD8,EBNA1BP2,EGFR,EP300,FAU,IGFBP3,KSR1,MCL1,MMP11,NRP1,PARP14,PTEN,RACK1,RAD50,RALB,RBPJ,RPL11,RPL13A,RPL35A,RPS11,RTN4,SF3B1,SGK1,SOD1,TGFBR1,TOPBP1	30	36
Cell death of tumor cells	0.000627	Decreased	-2.357	ANXA1,APP,ATM,B2M,CARD8,EBNA1BP2,EGFR,EP300,FAU,IGFBP3,KSR1,MCL1,MMP11,NRP1,PARP14,PTEN,RACK1,RAD50,RALB,RBPJ,RPL11,RPL13A,RPL35A,RPS11,RTN4,SF3B1,SGK1,SOD1,TOPBP1	29	37
Urinary tract cancer	5.63e-11	Decreased	-2.219	ABCB1,AKAP11,AKAP9,ANAPC4,ANKLE2,ARFGAP1,ARID1A,ARIH1,ASH1L,ATAD2,ATM,ATP2B1,ATRX,B2M,BCCIP,BDP1,BRD7,BTBD7,CCDC18,CCNY,CCT3,CDK19,CEMIP2,CENPE,CLIP1,CREM,DDX46,DDX5,DGKZ,DMXL1,DNM1L,DSP,DST,EGFR,EP300,EP400,EPC1,FANCD2,FBN2,FLNA,GNAS,GOLGA5,H1-2,HAUS5,HERC2,IGFBP3,IL1R1,KIAA0319L,KIF1B,KMT2A,LAMC1,MACF1,MAP3K8,MCL1,METAP2,MLLT10,MMP11,MRE11,MRPL35,MTAP,MTR,MTUS1,NASP,NCSTN,NPEPPS,OAZ1,OPTN,P3H4,…	131	38
Myeloid or lymphoid neoplasm	1.94e-13	Decreased	-2.207	ABCB1,ABHD17A,ACSL4,AKAP11,AMMECR1,ANKLE2,ANXA1,ANXA4,APP,ARHGAP17,ARHGAP42,ARID1A,ARIH1,ASH1L,ATM,ATRN,ATRX,B2M,BAZ2A,BBX,BCL10,BDP1,BNC2,BOD1L1,BRD7,CCDC18,CCT3,CD200,CD36,CEP112,CHD2,CHFR,CLIP1,CLMP,CLTB,COBLL1,COL4A1,CREM,CRIPT,DAP,DDX46,DEK,DGKZ,DHRSX,DHX33,DMTF1,DMXL1,DNM1L,DSE,DSP,DST,ECPAS,EGFR,ENAH,EP300,EP400,EPC1,ERC1,EXOC6B,FANCD2,FBN2,FLNA,FNDC3B,FRMD4B,FRZB,GNAS,GNPTAB,H1-2,HERC2,HN…	173	39
Cell death of cervical cancer cell lines	2.7e-05	Decreased	-2.184	ABCB1,ACER3,APP,ATP2B1,CENPE,CKAP5,DNM1L,EGFR,HSPB11,IMMT,MADD,MAP3K8,MCL1,NASP,PCBP2,PRKCA,PTEN,PTMA,RALB,RASA1,RBM17,RNMT,SGK1,SLU7,SOD1,STK3,TCERG1,TERF1,TOP2A	29	40
Neoplasia of leukocytes	2.51e-10	Decreased	-2.181	ABCB1,AKAP11,ANKLE2,ANXA1,ANXA4,APP,ARHGAP17,ARHGAP42,ARID1A,ATM,ATRN,ATRX,B2M,BAZ2A,BBX,BCL10,BNC2,BOD1L1,CCT3,CD200,CD36,CHD2,CHFR,CLMP,COL4A1,CREM,CRIPT,DAP,DEK,DGKZ,DHRSX,DMTF1,DMXL1,DNM1L,DSP,DST,EGFR,ENAH,EP300,EPC1,ERC1,FBN2,FLNA,FNDC3B,FRMD4B,FRZB,GNAS,GNPTAB,H1-2,HNRNPU,IGFBP3,INPP5D,ITSN2,JMJD1C,KMT2A,KPNA3,KSR1,LTBP1,MACF1,MAP3K8,MBD1,MCL1,MED1,MLLT10,MRE11,MTR,MTUS1,NCBP3,NRP1,OIP5-AS…	121	41
Hepatobiliary system cancer	6.77e-13	Decreased	-2.178	ACADVL,ADAMTS6,ADNP,AFF1,AGO2,AKAP11,AKAP9,ANKLE2,ANP32E,ANXA1,AP1G1,ARFGAP1,ARFGEF2,ARHGAP17,ARHGAP45,ARHGEF12,ARID1A,ARIH1,ASH1L,ATAD2,ATM,ATRN,ATRX,B2M,BAZ1B,BAZ2A,BDP1,BNC2,BOD1L1,BRD7,BRMS1L,BTBD7,C1GALT1,C2orf49,CCDC18,CCP110,CCT6A,CD200,CD36,CEMIP2,CENPC,CENPE,CEP112,CEP295NL,CKAP5,CLIP1,COBLL1,COL4A1,CPEB3,CREM,DEK,DIP2B,DMXL1,DNM1L,DSE,DST,ECPAS,EFHC1,EGFR,EHD1,ENAH,EP400,EPC1,ESCO1,EXOC…	241	42
Liver cancer	6.01e-11	Decreased	-2.178	ACADVL,ADAMTS6,ADNP,AFF1,AGO2,AKAP9,ANP32E,ANXA1,AP1G1,ARFGAP1,ARFGEF2,ARHGAP17,ARHGAP45,ARHGEF12,ARID1A,ARIH1,ASH1L,ATAD2,ATM,ATRN,ATRX,B2M,BAZ1B,BAZ2A,BDP1,BNC2,BOD1L1,BRD7,BRMS1L,BTBD7,C1GALT1,C2orf49,CCDC18,CCP110,CCT6A,CD200,CD36,CEMIP2,CENPC,CENPE,CEP112,CEP295NL,CKAP5,CLIP1,COBLL1,COL4A1,CPEB3,DIP2B,DMXL1,DNM1L,DSE,DST,ECPAS,EFHC1,EGFR,ENAH,EP400,EPC1,ESCO1,EXOC6B,FAM13B,FANCD2,FBN2,FLNA,F…	224	43
Development of hematological system tumor	0.000447	Decreased	-2.142	ATM,CHFR,DMTF1,MAP3K8,MCL1,PARP14,PPM1D,PRDM2,PRDX1,PTEN,PTPN11,SKI,SPTBN1,STAG1	14	44
Extraadrenal retroperitoneal tumor	2.73e-12	Decreased	-2.132	ABCB1,ADNP,AKAP11,AKAP9,ANAPC4,ANP32E,ANXA1,AP1G1,ARFGAP1,ARFGEF2,ARHGEF12,ARID1A,ARIH1,ATM,ATP2B1,ATRX,ATXN10,B2M,BAZ1B,BAZ2A,BDP1,BNC2,BRD7,CAMSAP2,CCDC18,CCT3,CEMIP2,CENPC,CENPE,CHD2,CKAP5,COA7,COBLL1,COL4A1,CREM,CRIM1,CTSZ,DDX5,DHRSX,DIP2B,DMXL1,DSE,DST,DSTYK,EGFR,EHD1,ENAH,EP300,EP400,EPC1,FAM13B,FAM222B,FANCD2,FBN2,FLNA,FNDC3B,FRMD4B,GLDN,GNAS,GNPTG,GOLGA5,H1-2,HERC2,HNRNPC,HNRNPU,IGFBP3,IL…	184	45
Liver tumor	1.12e-13	Decreased	-2.094	ACADVL,ADAMTS6,ADNP,AFF1,AGO2,AKAP11,AKAP9,ANP32E,ANXA1,AP1G1,APP,ARFGAP1,ARFGEF2,ARHGAP17,ARHGAP42,ARHGAP45,ARHGEF12,ARID1A,ARIH1,ASH1L,ATAD2,ATM,ATRN,ATRX,B2M,BAZ1B,BAZ2A,BBX,BDP1,BNC2,BOD1L1,BRD7,BRMS1L,BTBD7,C1GALT1,C2orf49,CCDC18,CCP110,CCT6A,CD200,CD36,CD46,CEMIP2,CENPC,CENPE,CEP112,CEP295NL,CEPT1,CKAP5,CLIP1,COBLL1,COL4A1,CPEB3,CREBZF,CTSZ,DIP2B,DMXL1,DNAJC8,DNM1L,DSE,DST,ECPAS,EFHC1,EGFR,…	262	46
Development of lung carcinoma	1.6e-08	Decreased	-2.087	ABHD17A,ADGRG6,AGO2,AKAP9,ARFGAP1,ARHGEF12,ARID1A,ASH1L,ATAD2,ATM,ATP2B1,ATRX,B2M,BAZ1B,BOD1L1,C2orf49,CDC16,COL4A1,CRIPT,CTTNBP2NL,DDX17,DEK,DHRSX,DHX29,DIP2B,DMXL1,DST,EGFR,EP300,EP400,EZR,FANCD2,FBN2,FRMD4B,FRZB,GBP4,GLIPR1,GNAS,GNL3L,GTPBP4,H1-2,HP1BP3,IMMT,ITSN2,KARS1,KMT2A,LAMC1,LINC00472,LMO7,LNPEP,LTBP1,MCL1,MLLT10,MPP7,MRE11,MYO10,MYO9B,NACA,NUP50,ODF2,OIP5-AS1,OPHN1,PDE10A,PDIA3,PRDM2,P…	100	47
Lung adenocarcinoma	5.08e-08	Decreased	-2.087	ABHD17A,ADGRG6,AGO2,AKAP9,ARFGAP1,ARHGEF12,ARID1A,ASH1L,ATAD2,ATM,ATP2B1,ATRX,B2M,BAZ1B,BOD1L1,C2orf49,CDC16,COL4A1,CRIPT,CTTNBP2NL,DDX17,DEK,DHRSX,DHX29,DIP2B,DMXL1,DST,EGFR,EP300,EP400,EZR,FANCD2,FBN2,FRMD4B,FRZB,GBP4,GLIPR1,GNAS,GNL3L,GTPBP4,H1-2,HP1BP3,IMMT,ITSN2,KARS1,KMT2A,LAMC1,LINC00472,LMO7,LNPEP,LTBP1,MCL1,MLLT10,MPP7,MRE11,MYO10,MYO9B,NACA,NUP50,ODF2,OIP5-AS1,OPHN1,PDE10A,PDIA3,PRDM2,P…	98	48
Lymphoreticular neoplasm	1.13e-12	Decreased	-2.065	ABCB1,ABHD17A,ACSL4,AMMECR1,ANKLE2,ANXA1,ANXA4,APP,ARHGAP17,ARHGAP42,ARID1A,ARIH1,ASH1L,ATM,ATRN,ATRX,B2M,BBX,BCL10,BDP1,BNC2,BOD1L1,BRD7,CCDC18,CCT3,CD200,CD36,CEP112,CHD2,CHFR,CLIP1,CLMP,CLTB,COBLL1,COL4A1,CREM,DDX46,DEK,DGKZ,DHRSX,DHX33,DMTF1,DMXL1,DSE,DSP,DST,ECPAS,EGFR,EP300,EP400,EPC1,ERC1,EXOC6B,FANCD2,FBN2,FLNA,FNDC3B,FRMD4B,FRZB,GNAS,H1-2,HERC2,HNRNPU,IGFBP3,IL1R1,INPP5D,ITSN2,JMJD1C,KIF…	153	49
Hematopoietic neoplasm	7.18e-14	Decreased	-2.064	ABCB1,ABHD17A,ACSL4,AKAP11,AMMECR1,ANKLE2,ANXA1,ANXA4,APP,ARHGAP17,ARHGAP42,ARID1A,ARIH1,ASH1L,ATM,ATRN,ATRX,B2M,BAZ2A,BBX,BCL10,BDP1,BNC2,BOD1L1,BRD7,CCDC18,CCT3,CD200,CD36,CEP112,CHD2,CHFR,CLIP1,CLMP,CLTB,COBLL1,COL4A1,CREM,CRIPT,DAP,DDX46,DEK,DGKZ,DHRSX,DHX33,DMTF1,DMXL1,DNM1L,DSE,DSP,DST,ECPAS,EGFR,ENAH,EP300,EP400,EPC1,ERC1,EXOC6B,FANCD2,FBN2,FLNA,FNDC3B,FRMD4B,FRZB,GNAS,GNPTAB,H1-2,HERC2,HN…	176	50
Viral Infection	2.26e-10	Increased	7.953	ABCB1,AGO2,AGO3,ANXA1,APP,ARHGEF12,ARID1A,ATM,ATRX,B2M,CD200,CD36,CD46,CHMP3,CLIC4,CLIP1,CLTB,CRIM1,CTSZ,DCP2,DDX17,DDX5,DEK,DHX33,DMXL1,DNM1L,EGFR,EP300,ERC1,F13A1,FAM200B,FAM76B,FAU,FLNA,H1-2,HNRNPC,HNRNPR,HNRNPU,INTS6,ITSN2,KARS1,KPNA4,LARS1,MED28,MINK1,MRC1,MRE11,MTR,NCL,NR2F1,NRP1,NUP50,OPTN,PARP11,PCBP2,PDIA3,PHF3,PPM1D,PPP1R15A,PPP1R15B,PRDM2,PRDX1,PRKCA,PSMA2,PTPN11,PTPRJ,PYGL,RAB5A,RACK1…	107	1
Infection by RNA virus	1.01e-07	Increased	7.11	ABCB1,AGO3,APP,ARHGEF12,ARID1A,B2M,CD36,CLTB,CRIM1,CTSZ,DCP2,DDX5,DHX33,DMXL1,EGFR,EP300,ERC1,FAM200B,FAM76B,FAU,HNRNPU,INTS6,ITSN2,KARS1,KPNA4,LARS1,MED28,MRC1,MRE11,MTR,NUP50,PCBP2,PDIA3,PHF3,PPP1R15A,PPP1R15B,PRKCA,PSMA2,PTPRJ,RAB5A,RACK1,RALB,RAP1B,RB1CC1,RBM17,RBM5,RNF41,RNPS1,SAP30BP,SF3B1,SLU7,SP110,SPG7,SPTBN1,TAOK1,TFDP2,TOP2A,UBE2Z,UBR5,WNK1,XPR1,ZNF148,ZNF417/ZNF587	63	2
Cell survival	6.58e-09	Increased	7.098	ABCB1,ACVR2B,ADNP,AGO2,AGPS,ANAPC4,APP,ARFGEF2,ARID1A,ATM,ATRX,B2M,BCL10,BRD7,C1GALT1,CD200,CHFR,CKAP5,DAB2,DDX5,DNM1L,DST,EBNA1BP2,EGFR,EP300,ESCO1,EZR,FANCD2,FLNA,GTPBP4,HNRNPU,IGFBP3,INPP5D,JMJD1C,KIF1B,KSR1,MAP3K8,MCL1,MED1,METAP2,MRE11,NCSTN,NRP1,PARP14,PBX1,PDIA3,PGF,PIAS1,PIK3C2A,PPM1D,PPP4R1,PRKCA,PRPF3,PTEN,PTPN11,RAB5A,RACK1,RAD50,RALB,RASA1,RB1CC1,RBPJ,RCAN1,REST,REV1,REV3L,RIF1,RNMT,R…	101	3
Infection of cells	2.16e-09	Increased	7.079	AGO3,APP,ARHGEF12,ARID1A,B2M,CD46,CLIP1,CLTB,CRIM1,CTSZ,DCP2,DHX33,DMXL1,EGFR,EP300,ERC1,FAM200B,FAM76B,FAU,HNRNPU,INTS6,ITSN2,KARS1,KPNA4,LARS1,MED28,MRC1,MRE11,NUP50,PCBP2,PDIA3,PHF3,PPP1R15A,PPP1R15B,PRKCA,PSMA2,PTPRJ,RAB5A,RACK1,RALB,RAP1B,RB1CC1,RBM17,RBM5,RNF41,RNPS1,SAP30BP,SF3B1,SLU7,SP110,SPG7,SPTBN1,TAOK1,TFDP2,UBE2Z,UBR5,WNK1,XPR1,ZNF148,ZNF417/ZNF587	60	4
Cell viability	7.14e-10	Increased	6.87	ABCB1,ACVR2B,ADNP,AGO2,AGPS,ANAPC4,APP,ARFGEF2,ARID1A,ATM,ATRX,B2M,BCL10,BRD7,C1GALT1,CD200,CHFR,CKAP5,DAB2,DDX5,DNM1L,DST,EBNA1BP2,EGFR,EP300,ESCO1,EZR,FANCD2,FLNA,GTPBP4,HNRNPU,IGFBP3,INPP5D,JMJD1C,KIF1B,KSR1,MAP3K8,MCL1,MED1,METAP2,MRE11,NCSTN,NRP1,PARP14,PBX1,PDIA3,PGF,PIAS1,PIK3C2A,PPM1D,PPP4R1,PRKCA,PRPF3,PTEN,PTPN11,RAB5A,RACK1,RAD50,RALB,RASA1,RB1CC1,RBPJ,RCAN1,REST,REV1,REV3L,RIF1,RNMT,R…	100	5
Infection by Retroviridae	1.66e-06	Increased	6.688	ABCB1,AGO3,APP,ARHGEF12,ARID1A,B2M,CD36,CRIM1,CTSZ,DCP2,DHX33,DMXL1,EGFR,EP300,FAM200B,FAM76B,HNRNPU,INTS6,KARS1,KPNA4,LARS1,MED28,MRC1,MRE11,NUP50,PDIA3,PHF3,PSMA2,PTPRJ,RALB,RAP1B,RB1CC1,RBM17,RBM5,RNPS1,SAP30BP,SF3B1,SLU7,SP110,SPG7,SPTBN1,TAOK1,TFDP2,TOP2A,UBE2Z,UBR5,WNK1,XPR1,ZNF148,ZNF417/ZNF587	50	6
Infection by HIV-1	1.62e-07	Increased	6.618	AGO3,APP,ARHGEF12,ARID1A,CRIM1,CTSZ,DCP2,DHX33,DMXL1,EGFR,EP300,FAM200B,FAM76B,HNRNPU,INTS6,KARS1,KPNA4,LARS1,MED28,MRC1,MRE11,NUP50,PDIA3,PHF3,PSMA2,PTPRJ,RALB,RAP1B,RB1CC1,RBM17,RBM5,RNPS1,SAP30BP,SF3B1,SLU7,SP110,SPG7,SPTBN1,TAOK1,TFDP2,TOP2A,UBE2Z,UBR5,WNK1,ZNF148,ZNF417/ZNF587	46	7
HIV infection	2.76e-06	Increased	6.618	ABCB1,AGO3,APP,ARHGEF12,ARID1A,B2M,CD36,CRIM1,CTSZ,DCP2,DHX33,DMXL1,EGFR,EP300,FAM200B,FAM76B,HNRNPU,INTS6,KARS1,KPNA4,LARS1,MED28,MRC1,MRE11,NUP50,PDIA3,PHF3,PSMA2,PTPRJ,RALB,RAP1B,RB1CC1,RBM17,RBM5,RNPS1,SAP30BP,SF3B1,SLU7,SP110,SPG7,SPTBN1,TAOK1,TFDP2,TOP2A,UBE2Z,UBR5,WNK1,ZNF148,ZNF417/ZNF587	49	8
Size of body	3.29e-05	Increased	6.382	ADGRG6,AFF1,AKAP11,AP1G1,APP,ATM,ATRN,CCNY,CCP110,CD36,CLIC4,CLMP,CNPY2,DMTF1,DSE,EGFR,EHD1,FANCD2,GNAS,GNPTAB,GUCY1B1,H1-2,IGFBP3,IL1R1,INPP5D,JCAD,LAMC1,LMO7,LRRK1,MYO10,NFIC,PBX1,PCBP2,PDE10A,PIAS1,PNPLA8,PPM1D,PPP1R15B,PRLR,PTPRJ,RCAN1,REV1,SBNO2,SERP1,SH3GL1,SOD1,SPG7,SPTBN1,STXBP3,SYNGAP1,UBE2J1,XPC,ZFHX3	53	9
Cell viability of tumor cell lines	5.37e-10	Increased	6.377	ABCB1,ACVR2B,ADNP,AGO2,AGPS,ANAPC4,APP,ARFGEF2,ARID1A,ATM,ATRX,B2M,BRD7,C1GALT1,CD200,CHFR,CKAP5,DST,EBNA1BP2,EGFR,EP300,ESCO1,FLNA,GTPBP4,IGFBP3,JMJD1C,MAP3K8,MCL1,MED1,MRE11,NCSTN,NRP1,PARP14,PBX1,PIAS1,PPM1D,PPP4R1,PRKCA,PTEN,PTPN11,RAB5A,RACK1,RASA1,RB1CC1,RCAN1,REST,REV1,REV3L,RNMT,RNPS1,RPL24,RPL35A,RPRD1B,RPSA,SEL1L,SETX,SF3B1,SGK1,SHPRH,SLC40A1,SMARCE1,SMC4,SMG1,SOD1,SOS2,STK3,TERF1,TGM2,…	75	10
Infection of tumor cell lines	0.000114	Increased	5.295	AGO3,ARHGEF12,CD46,CLTB,CRIM1,CTSZ,DHX33,DMXL1,EGFR,ERC1,FAM200B,FAM76B,FAU,HNRNPU,ITSN2,KPNA4,LARS1,MED28,PDIA3,PHF3,PPP1R15B,RAB5A,RACK1,RALB,RAP1B,RB1CC1,SP110,SPTBN1,TAOK1,TFDP2,UBE2Z,UBR5,WNK1	33	11
Infection of cervical cancer cell lines	0.000195	Increased	5.216	AGO3,ARHGEF12,CRIM1,CTSZ,DHX33,DMXL1,EGFR,FAM200B,FAM76B,FAU,HNRNPU,KPNA4,LARS1,MED28,PDIA3,PHF3,PPP1R15B,RAB5A,RALB,RAP1B,RB1CC1,SP110,SPTBN1,TAOK1,TFDP2,UBE2Z,UBR5,WNK1	28	12
Cell movement of tumor cell lines	1.28e-05	Increased	4.843	ACSL4,AGO2,AKAP11,AKAP12,ANXA1,APP,ARFGEF2,ARID1A,BCL10,C1GALT1,CD36,CEMIP2,CLIC4,CLIP1,CTSZ,DAB2,DNM1L,DSE,DSP,EGFL6,EGFR,ENAH,ERC1,EZR,FLNA,GNAS,IGFBP3,KARS1,KPNA4,LINC00472,LMO7,MAP3K8,MINDY3,MINK1,MTUS1,MYO10,NCL,NRP1,OIP5-AS1,PGF,PIK3C2A,PLXNA2,PPIC,PRKCA,PTEN,PTPN11,PTPRJ,QKI,RAB5A,RACK1,RALA,RALB,RALGAPA2,RAP1B,RAP2C,RASA1,REST,S100A11,SKI,SMG1,SSBP1,SUZ12,TGFBR1,TGM2,TMPO,TPM3,TRIO,USP9X	68	13
Cell movement	2.27e-08	Increased	4.72	ACSL4,ADGRG6,AGO2,AKAP11,AKAP12,AKAP9,ANXA1,APP,ARFGEF2,ARHGEF12,ARID1A,ASH1L,ATM,ATRN,BCL10,BRD7,C1GALT1,CD200,CD36,CEMIP2,CHFR,CLIC4,CLIP1,COL4A1,CTSZ,CYSLTR1,DAB2,DEK,DNM1L,DSE,DSP,DST,EFHC1,EGFL6,EGFR,EHD1,ENAH,ERC1,EZR,F13A1,FLNA,FNDC3B,GNAS,GNG12,GTPBP4,GUCY1B1,IER2,IGFBP3,IL1R1,INPP5D,JAM2,KARS1,KIAA0319L,KIF5B,KMT2A,KPNA4,LAMC1,LINC00472,LMO7,MACF1,MAP3K8,MCL1,MED1,MINDY3,MINK1,MMP11,MRTF…	142	14
Infection of epithelial cell lines	5.17e-05	Increased	4.57	ARID1A,DCP2,DMXL1,EP300,INTS6,KARS1,MRE11,NUP50,PCBP2,PRKCA,PSMA2,PTPRJ,RBM17,RBM5,RNPS1,SAP30BP,SF3B1,SLU7,SPG7,ZNF148,ZNF417/ZNF587	21	15
Infection of kidney cell lines	8.21e-05	Increased	4.57	ARID1A,DCP2,DMXL1,EP300,INTS6,KARS1,MRE11,NUP50,PCBP2,PRKCA,PSMA2,PTPRJ,RBM17,RBM5,RNPS1,SAP30BP,SF3B1,SLU7,SPG7,ZNF148,ZNF417/ZNF587	21	16
Infection of embryonic cell lines	8.91e-05	Increased	4.57	ARID1A,DCP2,DMXL1,EP300,INTS6,KARS1,MRE11,NUP50,PCBP2,PRKCA,PSMA2,PTPRJ,RBM17,RBM5,RNPS1,SAP30BP,SF3B1,SLU7,SPG7,ZNF148,ZNF417/ZNF587	21	17
Migration of cells	3e-07	Increased	4.437	ACSL4,ADGRG6,AGO2,AKAP11,AKAP12,AKAP9,ANXA1,APP,ARFGEF2,ARHGEF12,ARID1A,ATM,ATRN,BCL10,C1GALT1,CD200,CD36,CEMIP2,CLIC4,COL4A1,CTSZ,CYSLTR1,DAB2,DEK,DNM1L,DSE,DSP,EFHC1,EGFL6,EGFR,EHD1,ENAH,ERC1,EZR,F13A1,FLNA,FNDC3B,GNAS,GNG12,GTPBP4,GUCY1B1,IGFBP3,IL1R1,INPP5D,JAM2,KARS1,KIAA0319L,KMT2A,KPNA4,LAMC1,LINC00472,LMO7,MACF1,MAP3K8,MCL1,MINDY3,MINK1,MMP11,MRTFB,MTAP,MTUS1,MYO10,MYO9B,NACA,NCL,NFIC,NR2…	126	18
Migration of tumor cell lines	1.23e-05	Increased	4.326	ACSL4,AGO2,AKAP11,AKAP12,ANXA1,APP,ARID1A,BCL10,C1GALT1,CD36,CEMIP2,CTSZ,DAB2,DNM1L,DSE,DSP,EGFL6,EGFR,ENAH,ERC1,EZR,FLNA,GNAS,IGFBP3,KARS1,KPNA4,LINC00472,LMO7,MAP3K8,MINDY3,MTUS1,MYO10,NCL,NRP1,OIP5-AS1,PGF,PIK3C2A,PLXNA2,PPIC,PRKCA,PTEN,PTPN11,PTPRJ,QKI,RACK1,RALA,RALB,RALGAPA2,RAP1B,RASA1,REST,S100A11,SSBP1,SUZ12,TGFBR1,TGM2,TMPO,TPM3,TRIO,USP9X	60	19
Organization of cytoplasm	1.35e-06	Increased	4.237	ADGRG6,ADNP,AKAP11,AKAP12,AKAP9,ANXA1,AP1G1,APP,ARFGEF2,ARHGAP17,ATP2B1,ATRN,ATRX,ATXN10,BCCIP,CAMSAP2,CAPZB,CCP110,CENPE,CKAP5,CLIP1,CPEB3,CRIPT,DNM1L,DSP,DST,EFHC1,EGFR,EHD1,ENAH,EP300,EZR,F13A1,FLNA,GNAS,GNPTAB,GOLGA5,IL1R1,INPP5D,KIF5B,KLC1,LAMC1,MACF1,MINK1,MNS1,MRTFB,MTUS1,MYO10,NR2F1,NRP1,ODF2,OPHN1,OPTN,PAFAH1B1,PARL,PCM1,PCNT,PDIA3,PIK3C2A,PRKCA,PTEN,PTPN11,PTPRJ,RAB3IP,RAB5A,RALA,RALB,R…	97	20
Organization of cytoskeleton	7.04e-06	Increased	4.237	ADGRG6,ADNP,AKAP11,AKAP12,AKAP9,ANXA1,AP1G1,APP,ARHGAP17,ATP2B1,ATRN,ATRX,ATXN10,BCCIP,CAMSAP2,CAPZB,CCP110,CENPE,CKAP5,CLIP1,CPEB3,CRIPT,DNM1L,DSP,DST,EFHC1,EGFR,EHD1,ENAH,EP300,EZR,F13A1,FLNA,GNAS,IL1R1,INPP5D,KIF5B,KLC1,LAMC1,MACF1,MINK1,MNS1,MRTFB,MTUS1,MYO10,NR2F1,NRP1,ODF2,OPHN1,OPTN,PAFAH1B1,PCM1,PCNT,PDIA3,PIK3C2A,PRKCA,PTEN,PTPN11,PTPRJ,RAB3IP,RAB5A,RALA,RALB,RAP1B,RHOQ,RNF19A,RTN4,S100A…	87	21
Cell viability of cervical cancer cell lines	0.000221	Increased	3.978	ACVR2B,AGO2,ATM,EGFR,ESCO1,MAP3K8,MCL1,PPP4R1,PTEN,RASA1,REV1,REV3L,RNMT,RPSA,SGK1,STK3,TRIM33,XPC	18	22
Microtubule dynamics	4.98e-07	Increased	3.958	ADGRG6,ADNP,AKAP11,AKAP12,AKAP9,AP1G1,APP,ATP2B1,ATRN,ATRX,ATXN10,BCCIP,CAMSAP2,CAPZB,CCP110,CENPE,CKAP5,CLIP1,CPEB3,CRIPT,DNM1L,DSP,DST,EGFR,EHD1,ENAH,EP300,EZR,F13A1,FLNA,GNAS,IL1R1,INPP5D,KIF5B,KLC1,LAMC1,MACF1,MINK1,MNS1,MRTFB,MTUS1,MYO10,NR2F1,NRP1,ODF2,OPHN1,OPTN,PAFAH1B1,PCM1,PCNT,PDIA3,PIK3C2A,PRKCA,PTEN,PTPN11,PTPRJ,RAB3IP,RAB5A,RALA,RALB,RAP1B,RHOQ,RNF19A,RTN4,S100A11,SGK1,SMARCE1,SOD1,…	81	23
Replication of RNA virus	0.000492	Increased	3.566	AGO2,AGO3,B2M,CD200,CLIC4,DDX5,F13A1,FAU,MED28,MINK1,NCL,NR2F1,OPTN,PARP11,PCBP2,PPP1R15A,PRDM2,PRDX1,PRKCA,RPL13A,RPS10,RPSA,SF3B1,SGK1,SP110,SRRM2,SUPT6H,TAOK1,TMPO,TRIM38,USP15	31	24
Repair of DNA	3.6e-05	Increased	3.242	APP,ARID1A,ATM,DEK,EGFR,EP300,FANCD2,HERC2,HNRNPU,MRE11,PDIA3,PIAS1,PPM1D,RAD50,REV1,REV3L,RIF1,SETD2,SETX,SMC4,TNRC6A,TOP2A,TRIM33,USP15,USP47,USP7,XPC,ZRANB3	28	25
Replication of virus	0.000195	Increased	3.242	AGO2,AGO3,ATRX,B2M,CD200,CLIC4,DDX5,DEK,F13A1,FAU,MED28,MINK1,NCL,NR2F1,OPTN,PARP11,PCBP2,PPP1R15A,PRDM2,PRDX1,PRKCA,RPL13A,RPS10,RPSA,SF3B1,SGK1,SP110,SRRM2,SUPT6H,SUZ12,TAOK1,TMPO,TRIM38,USP15,USP7	35	26
Proliferation of neuronal cells	0.000406	Increased	3.094	ADNP,APP,ARHGAP17,B2M,CAPZB,CNPY2,DNM1L,EGFR,EP300,EZR,GNAS,KIF1B,MAP3K8,MYO10,NRP1,PAFAH1B1,PDIA3,PRKCA,PRLR,PTEN,PTPN11,RAP1B,RASA1,RBPJ,REST,RHOQ,RTN4,SGK1,SOD1,SPTBN1,STX7,SYNGAP1,TGM2,TRIO,USP47	35	27
Cell proliferation of fibroblasts	0.000315	Increased	2.886	ARHGEF12,ATM,DDX5,DNM1L,EGFR,EP300,EP400,FANCD2,FNDC3B,GNL3,IGFBP3,KMT2A,KSR1,MORF4L1,NCSTN,PPM1D,PTEN,RAP1B,RASA1,SKI,SOD1,STAG1,TMPO,USP16,USP7	25	28
Cell viability of breast cancer cell lines	0.000175	Increased	2.849	AGO2,AGPS,ATM,BRD7,EGFR,EP300,IGFBP3,MAP3K8,MCL1,MED1,NCSTN,NRP1,PBX1,PPM1D,PTEN,RB1CC1,RPRD1B,SF3B1,TGM2	19	29
Growth of organism	8.29e-07	Increased	2.84	ABCB1,ACVR2B,ADNP,AGO2,AGO3,APP,ARID1A,ATM,ATRX,CD36,CLIC4,COL4A1,DGKZ,DNM1L,EGFR,EP300,EP400,FANCD2,GNAS,GNPTAB,IGFBP3,IL1R1,ING5,KARS1,KIF5B,KSR1,MCL1,MED1,METAP2,NASP,NCL,NFIC,PAFAH1B1,PCBP2,PCNT,PCYT1A,PNPLA8,POMT2,PPM1D,PTEN,PTPN11,QKI,RACK1,RAD50,RASA1,RB1CC1,REV3L,RTF1,SEL1L,SERP1,SGK1,SLC25A6,STK3,TBP,TERF1,TNRC6A,TOPBP1,USP7	58	30
Repair of cells	5.24e-06	Increased	2.824	APP,ATM,DEK,EGFR,PPM1D,PTEN,RAD50,REV1,REV3L,RIF1,TOPBP1,TRIM33,USP15,USP7,XPC	15	31
Cell proliferation of tumor cell lines	5.93e-14	Increased	2.79	ABCB1,ACER3,ACSL4,AKAP12,ANXA1,AP1G1,APP,ARID1A,ARIH1,ATAD2,ATM,BAZ1B,BCCIP,C1GALT1,CCNL2,CDC16,CDK19,CEMIP2,CENPE,CLIP1,COBLL1,CREM,CSNK1G3,DAB2,DDX17,DDX5,DEK,DHX33,DMTF1,EGFR,ENAH,EP300,EZR,FLNA,GLIPR1,GNAS,GNL3,GTPBP4,H1-2,HERC2,IGFBP3,IMMT,INPP5D,KMT2A,KSR1,LINC00472,LTBP1,MADD,MCL1,MED1,MED28,MINDY3,MTAP,MTUS1,NACA,NASP,NCL,NCSTN,NR2F1,NRP1,NUB1,OAZ1,OIP5-AS1,PAFAH1B1,PBX1,PDCD10,PDIA3,PEG1…	131	32
Growth of neurites	0.000348	Increased	2.785	ADNP,APP,ARHGAP17,CAPZB,CNPY2,DNM1L,EGFR,EP300,EZR,GNAS,KIF1B,MAP3K8,MYO10,NRP1,PAFAH1B1,PDIA3,PTEN,PTPN11,RAP1B,RASA1,REST,RHOQ,RTN4,SGK1,SOD1,SPTBN1,STX7,SYNGAP1,TGM2,TRIO,USP47	31	33
Repair of tumor cell lines	6.65e-06	Increased	2.739	APP,DEK,EGFR,PTEN,RAD50,REV1,REV3L,RIF1,TOPBP1,USP15,USP7,XPC	12	34
Organization of actin cytoskeleton	0.000644	Increased	2.646	AKAP11,AKAP12,ANXA1,ARHGAP17,EGFR,ENAH,EZR,FLNA,MINK1,MRTFB,NRP1,OPHN1,PAFAH1B1,PTPN11,RALA,RALB,RHOQ,SPECC1L,SPIRE2,TAOK1,TGM2,TRIO	22	35
Modification of tumor cell lines	4.28e-07	Increased	2.554	APP,DEK,EGFR,PTEN,RAD50,REV1,REV3L,RIF1,SUPT6H,TGM2,TOPBP1,USP15,USP7,XPC	14	36
Neoplasia of tumor cell lines	0.000751	Increased	2.553	ABHD17A,ANXA1,B2M,C1GALT1,COL4A1,DPH6,EGFR,ENAH,EZR,GNAS,IL1R1,KMT2A,KPNA4,MAP3K8,MRTFB,MTUS1,PGF,PRKCA,PRLR,PTEN,PTPN11,QKI,RALA,RALB,RALGAPA2,SF3B1,SKI,SSBP1,TRIM33,UTRN	30	37
Transcription of DNA	9.8e-06	Increased	2.537	ACVR2B,AFF1,AGO2,ANXA4,APP,ARID1A,ARID3B,ASH1L,ATAD2,ATM,ATRX,BCL10,BDP1,BRD7,CD36,CDC5L,CHD2,CNBP,CPEB3,CREBZF,CREM,DAB2,DAP,DDX17,DDX5,DEK,DMTF1,EGFR,EP300,EPC1,EZR,GNAS,GRHL1,H1-2,HNRNPU,HP1BP3,IER2,ING5,JMJD1C,KARS1,KMT2A,LMO7,MBD1,MED1,MLLT10,MRTFB,NCL,NFIC,NR2F1,PBX1,PIAS1,PPP1R12A,PRDM2,PRMT2,PTBP1,PTMA,RBPJ,REST,RHOQ,RIF1,RNF14,RNPS1,RPRD1B,RTF1,SBNO2,SETX,SKI,SLC40A1,SMARCE1,SUZ12,TAF7,T…	90	38
Growth of embryo	1.24e-07	Increased	2.472	ABCB1,ACVR2B,AGO2,AGO3,APP,ARID1A,ATM,DNM1L,EGFR,EP300,EP400,GNAS,IGFBP3,ING5,KSR1,MCL1,MED1,METAP2,NASP,NCL,NFIC,PAFAH1B1,PCNT,PCYT1A,POMT2,PPM1D,PTEN,PTPN11,QKI,RAD50,RASA1,RB1CC1,REV3L,RTF1,SEL1L,SGK1,STK3,TBP,TERF1,TOPBP1,USP7	41	39
Activation of DNA endogenous promoter	0.000291	Increased	2.451	ACVR2B,AGO2,ANXA4,APP,ARID1A,ARID3B,ASH1L,ATM,ATRX,BRD7,CD36,CDC5L,CHD2,CNBP,CPEB3,CREM,DDX17,DDX5,DEK,DMTF1,EGFR,EP300,EPC1,EZR,GNAS,GRHL1,H1-2,HNRNPU,IER2,KMT2A,LMO7,MBD1,MED1,MLLT10,MRTFB,NCL,NFIC,NR2F1,PBX1,PIAS1,PPP1R12A,PRDM2,PTBP1,RBPJ,REST,RHOQ,RIF1,RNF14,RPRD1B,RTF1,SBNO2,SETX,SKI,SLC40A1,SUZ12,TAF7,TBP,TCEAL1,TCERG1,TEAD3,TFDP2,TOP2A,USP16,WWC2,ZC3H8,ZFHX3,ZNF148,ZNF462,ZNF704	69	40
Invasive tumor	4.93e-06	Increased	2.386	ABCB1,ABHD17A,ADAMTS6,AKAP12,ANXA1,ARID1A,ATAD2,ATM,ATRX,B2M,BCCIP,C1GALT1,CD200,CD36,COL4A1,CTSZ,DNM1L,DPH6,DSE,DST,EGFR,ENAH,EP300,EZR,FBN2,FLNA,GNAS,IL1R1,JAM2,KIF1B,KMT2A,KPNA4,LMO7,MRE11,MRTFB,MTUS1,NACA,NID2,NR2F1,NRP1,PAFAH1B1,PDE10A,PGF,PPM1D,PRDM2,PRLR,PTEN,PTPN11,PTPRJ,QKI,RACK1,RAD50,RALB,RALGAPA2,RASA1,REV3L,RPS11,RTN4,S100A11,SCAPER,SETD2,SF3B1,SKI,SMC4,SOD1,SSBP1,SUZ12,TGFBR1,TGM2,T…	77	41
Reorganization of cytoskeleton	0.000737	Increased	2.376	ADNP,AKAP12,ANXA1,APP,DSP,EGFR,EZR,FLNA,MINK1,NRP1,PRKCA,PTPN11,RALA,RHOQ,TRIO	15	42
Cell viability of bone cancer cell lines	0.00029	Increased	2.375	ARID1A,ATM,ATRX,IGFBP3,MAP3K8,PIAS1,TOPBP1,USP15,USP47,USP7	10	43
Secondary tumor	5.9e-06	Increased	2.362	ABCB1,ABHD17A,AKAP12,ANXA1,ARID1A,ATM,ATRX,B2M,C1GALT1,CD200,CD36,COL4A1,CTSZ,DPH6,EGFR,ENAH,EP300,EZR,FBN2,FLNA,GNAS,IL1R1,JAM2,KIF1B,KMT2A,KPNA4,MRE11,MRTFB,MTUS1,NACA,NID2,NR2F1,NRP1,PAFAH1B1,PDE10A,PGF,PPM1D,PRLR,PTEN,PTPN11,PTPRJ,QKI,RACK1,RAD50,RALB,RALGAPA2,RASA1,REV3L,RPS11,S100A11,SETD2,SF3B1,SKI,SMC4,SOD1,SSBP1,SUZ12,TGFBR1,TGM2,TOP2A,TRIM33,TRIO,USO1,USP9X,WNK1,XPC,ZFHX3	67	44
Advanced malignant tumor	9.12e-06	Increased	2.362	ABCB1,ABHD17A,AKAP12,ANXA1,ARID1A,ATM,ATRX,B2M,BCL10,C1GALT1,CD200,CD36,COL4A1,CTSZ,DAB2,DPH6,EGFR,ENAH,EP300,EZR,FBN2,FLNA,GNAS,IL1R1,JAM2,KIF1B,KMT2A,KPNA4,MRE11,MRTFB,MTUS1,NACA,NID2,NR2F1,NRP1,PAFAH1B1,PDE10A,PGF,PPM1D,PRLR,PTEN,PTPN11,PTPRJ,QKI,RACK1,RAD50,RALB,RALGAPA2,RASA1,REV3L,RPS11,S100A11,SETD2,SF3B1,SKI,SKP1,SMC4,SOD1,SSBP1,SUZ12,TGFBR1,TGM2,TOP2A,TRIM33,TRIO,USO1,USP7,USP9X,WNK1,XPC…	71	45
Transcription	2.46e-10	Increased	2.314	ACVR2B,ADNP,AFF1,AGO2,AGO3,ANXA4,APP,ARID1A,ARID3B,ASH1L,ATAD2,ATM,ATRX,BAZ2A,BCL10,BDP1,BRD7,CD36,CD46,CDC5L,CHD2,CNBP,CNPY2,CPEB3,CREBZF,CREM,DAB2,DAP,DDX17,DDX5,DEK,DMTF1,DNM1L,EGFR,EP300,EPC1,EZR,FLNA,GNAS,GRHL1,H1-2,HNRNPC,HNRNPU,HP1BP3,IER2,ING5,INPP5D,IWS1,JMJD1C,KARS1,KIF1B,KMT2A,L3MBTL2,LMO7,MBD1,MED1,MED28,MLLT10,MRE11,MRTFB,NCL,NFIC,NR2F1,OPTN,PARP14,PBX1,PDCD10,PHLDA2,PIAS1,PPM1D,PPP1…	138	46
Differentiation of neuroblastoma cell lines	0.000384	Increased	2.296	APP,ATM,EGFR,KIF1B,PCYT1A,RHOQ,TGM2	7	47
Self-renewal of cells	0.000694	Increased	2.091	ABCB1,ARID1A,EGFR,GNL3,NRP1,PPM1D,PTEN,QKI,RBPJ,REST,SEL1L,SH3GL1	12	48
Metastasis of tumor cell lines	0.000309	Increased	2.013	ABHD17A,ANXA1,B2M,C1GALT1,COL4A1,DPH6,EGFR,ENAH,EZR,IL1R1,KPNA4,MRTFB,MTUS1,PGF,PTEN,PTPN11,QKI,RALB,RALGAPA2,SF3B1,SKI,SSBP1,TRIM33	23	49
Colony survival of bone cancer cell lines	3.58e-05	Increased	2	ATM,TOPBP1,USP15,USP7	4	50
Analysis of genes displaying lower expression in relation to underweight status
Invasion of cells	0.00813		-0.445	ACTA2,CAV1,CDH5,FOXP1,ZNF24	5	1
Development of vasculature	0.00193		-1.02	ACTA2,ADD1,CAV1,CDH5,CPLANE1,ZNF24	6	2
Angiogenesis	0.00681		-1.02	ADD1,CAV1,CDH5,CPLANE1,ZNF24	5	3
Concentration of lipid	0.0162		-1.084	CAV1,CDH5,LPIN1,PMP22	4	4
Cell-cell contact	0.0112		-1.677	CAV1,CDH5,PMP22,SORBS2	4	5
Migration of cells	0.000565		-1.801	ACTA2,ADD1,CAV1,CDH5,FOXP1,LPP,MATN2,PMP22,ZNF24	9	6
Organismal death	0.00679	Increased	2.407	ACTA2,ADD1,CAV1,CDH5,PMP22,SORBS2,SOX6,ZNF24	8	1
Transcription of RNA	0.0204		0.853	ACTA2,CAV1,FOXP1,LPIN1,SOX6,ZNF24	6	2
Transcription	0.00307		0.101	ACTA2,CAV1,CDH5,FOXP1,LPIN1,PMP22,SOX6,ZNF24	8	3
Expression of RNA	0.0046		0.101	ACTA2,CAV1,CDH5,FOXP1,LPIN1,PMP22,SOX6,ZNF24	8	4

## Sheet: Table S6
Table S5. miRNAs differentially expressed in relation to each BMI category overall. miRNAs are listed according to significance (adjusted p-value), alongside beta (B) estimates of gene expression change, representing the change in gene expression associated with each BMI category on the logarithmic scale.
miRNA	Average Count	B Estimate (log2)	Adjusted p-value
Underweight
miR-4461	168.654	0.865741	5.78962e-09		Adjusted p-value <0.05
miR-4747-5p	40.4614	1.13035	5.78962e-09		Adjusted p-value <0.10
miR-1285-5p	566.476	0.70361	5.46142e-07
miR-3674	29.4205	0.985574	5.46142e-07
miR-4507	2413.29	0.625443	3.59889e-05
miR-4728-3p	52.4354	0.462533	0.0001801
miR-548w	48.0242	0.550489	0.000396098
miR-1299	42.3376	1.33878	0.0008004
miR-4421	17.2972	0.584874	0.00279785
miR-649	46.2157	0.536096	0.00403044
miR-4502	25.0953	0.468303	0.00526734
miR-1225-3p	86.3664	0.408199	0.00852432
miR-1914-5p	31.8912	0.428867	0.0514184
miR-4252	19.4303	0.424244	0.0729138
Overweight
miR-92b-5p	527.56	0.371609	1.57608e-05
miR-210-3p	3248.58	0.530874	0.0150275
miR-146a-5p	2001.69	0.543622	0.0527095

## Sheet: Table S7
Table S6. miRNAs differentially expressed in relation to each BMI category according to fetal sex. miRNAs are listed according to significance (adjusted p-value), alongside beta (B) estimates of gene expression change, representing the change in gene expression associated with each BMI category on the logarithmic scale.
miRNA	Average Count	B Estimate (log2)	Adjusted p-value
Underweight (males)
miR-4507	2771.27	0.95963	0.000106874		Adjusted p-value <0.05
miR-128-1-5p	459.894	-1.55784	0.074714		Adjusted p-value <0.10
Overweight (males)
miR-92b-5p	565.831	0.597575	4.88282e-05
miR-128-1-5p	459.894	-1.14154	0.0152273
miR-4665-5p	141.34	-0.915814	0.0152273
miR-210-3p	3378.57	0.62691	0.0261554
miR-146a-5p	1876.21	0.702045	0.0949478
Underweight (females)
miR-4747-5p	48.5054	1.78163	3.09991e-08
miR-3674	32.2541	1.30433	4.69952e-05
miR-4252	19.0642	0.89729	0.000230507
miR-4461	181.078	0.979261	0.000230507
miR-1285-5p	595.911	0.833482	0.000546579
miR-4421	18.1296	0.832552	0.00981254
miR-4728-3p	53.075	0.557231	0.0113848
miR-6081	130.989	0.488746	0.0113848
miR-6890-3p	15.8384	0.67962	0.0226281
miR-564	218.174	0.851852	0.0244473
miR-1225-3p	88.2451	0.5735	0.0269856
miR-541-3p	23.7776	0.611246	0.0276896
miR-3187-5p	43.2955	0.386297	0.0286822
miR-1976	27.2334	0.573717	0.060752
miR-548w	49.4029	0.572076	0.060752
miR-5589-5p	17.3333	0.625548	0.0770453
miR-889-3p	440.67	0.442258	0.0817503
miR-4734	522.018	0.336479	0.0995732
Overweight (females)
miR-3617-5p	23.354	0.879719	0.0780672
miR-6131	44384.8	0.510098	0.0780672

## Sheet: Table S8
Table S7. Underweight-associated miRNA-mRNA expression pairings (in male placentas) predicted in-silico. Correlation coefficients (r) and corresponsponding p-values were calculated using Pearson correlation tests, relating variance-stabilized miRNA and mRNA expression counts.
miRNA	Source	Confidence	mRNA	Pearson Correlation Coefficient (r)	p-value
miR-4507	TargetScan Human	Moderate (predicted)	ERGIC2	-0.580362	0
miR-4507	TargetScan Human	Moderate (predicted)	KIAA0040	-0.562922	0
miR-4507	TargetScan Human	High (predicted)	PTMA	-0.605171	0
miR-4507	TargetScan Human	Moderate (predicted)	SERP1	-0.596563	0
miR-4507	TargetScan Human	Moderate (predicted)	TMED9	-0.577928	0
miR-4507	TargetScan Human	Moderate (predicted)	ZNF37A	-0.574908	0
miR-4507	TargetScan Human	Moderate (predicted)	MAP3K8	-0.539148	1.33227e-15
miR-4507	TargetScan Human	Moderate (predicted)	YPEL2	-0.523683	1.06581e-14
miR-4507	TargetScan Human	Moderate (predicted)	EMC4	-0.523047	1.15463e-14
miR-4507	TargetScan Human	Moderate (predicted)	TRIM33	-0.517752	2.35367e-14
miR-4507	TargetScan Human	Moderate (predicted)	GBP4	-0.496936	3.51275e-13
miR-4507	TargetScan Human	Moderate (predicted)	DIP2B	-0.478964	3.13261e-12
miR-4507	TargetScan Human	Moderate (predicted)	ARHGAP17	-0.472573	6.61715e-12
miR-4507	TargetScan Human	Moderate (predicted)	JMJD1C	-0.435143	3.92118e-10
miR-4507	TargetScan Human	Moderate (predicted)	DSP	-0.43503	3.96697e-10
miR-4507	TargetScan Human	Moderate (predicted)	GLIPR1	-0.429798	6.7518e-10
miR-128-1-5p	TargetScan Human	Moderate (predicted)	YPEL2	-0.40148	1.03098e-08
miR-128-1-5p	TargetScan Human	Moderate (predicted)	PGF	-0.367526	1.96773e-07
miR-128-1-5p	TargetScan Human	Moderate (predicted)	S100A11	-0.358344	4.12941e-07
miR-128-1-5p	TargetScan Human	Moderate (predicted)	SKI	-0.348954	8.60697e-07
miR-128-1-5p	TargetScan Human	Moderate (predicted)	CLMP	-0.346835	1.01254e-06
miR-128-1-5p	TargetScan Human	High (predicted)	TCEAL8	-0.336497	2.19946e-06
miR-128-1-5p	TargetScan Human	High (predicted)	NFIC	-0.334518	2.54367e-06
miR-128-1-5p	TargetScan Human	Moderate (predicted)	ARID3B	-0.330907	3.30744e-06
miR-128-1-5p	TargetScan Human	Moderate (predicted)	OAZ1	-0.324607	5.18855e-06
miR-128-1-5p	TargetScan Human	Moderate (predicted)	MLF2	-0.323144	5.75239e-06
miR-128-1-5p	TargetScan Human	Moderate (predicted)	PXDC1	-0.316202	9.31563e-06
miR-128-1-5p	TargetScan Human	Moderate (predicted)	DAP	-0.315645	9.67807e-06
miR-128-1-5p	TargetScan Human	Moderate (predicted)	PRDM2	-0.314651	1.03578e-05
miR-128-1-5p	TargetScan Human	Moderate (predicted)	ZNF704	-0.294226	3.96632e-05
miR-128-1-5p	TargetScan Human	Moderate (predicted)	FAM222B	-0.287995	5.85732e-05
miR-4507	TargetScan Human	Moderate (predicted)	PKIB	-0.268818	0.000183872
miR-128-1-5p	TargetScan Human	High (predicted)	MGRN1	-0.25028	0.000513901
miR-128-1-5p	TargetScan Human	Moderate (predicted)	BRD7	-0.249475	0.000536445
miR-128-1-5p	TargetScan Human	Moderate (predicted)	L3MBTL2	-0.233637	0.00121398
miR-128-1-5p	TargetScan Human	High (predicted)	FAU	-0.224131	0.00193261
miR-4507	TargetScan Human	High (predicted)	TMEM212	-0.213721	0.00314825
miR-128-1-5p	TargetScan Human	High (predicted)	ABHD17A	-0.188842	0.00925797
miR-128-1-5p	TargetScan Human	High (predicted)	TNRC18	-0.165703	0.0226846
miR-128-1-5p	TargetScan Human	Moderate (predicted)	SBNO2	-0.125521	0.0852524
miR-128-1-5p	TargetScan Human	High (predicted)	MYO9B	-0.097057	0.18398
miR-128-1-5p	TargetScan Human	Moderate (predicted)	SNUPN	-0.0832768	0.254598
miR-4507	TargetScan Human	Moderate (predicted)	HIST1H1C	NA	NA
miR-4507	TargetScan Human	Moderate (predicted)	POTEE	NA	NA

## Sheet: Table S9
Table S8. Underweight-associated miRNA-mRNA expression pairings (in female placentas) predicted in-silico.
miRNA	Source	Confidence	mRNA
miR-1225-3p	TargetScan Human	Moderate (predicted)	AAR2
miR-1225-3p	TargetScan Human	Moderate (predicted)	ABCB8
miR-1225-3p	TargetScan Human	Moderate (predicted)	ABCC10
miR-1225-3p	TargetScan Human	Moderate (predicted)	ABHD12
miR-1225-3p	TargetScan Human	Moderate (predicted)	ABHD17A
miR-1225-3p	TargetScan Human	High (predicted)	ABTB1
miR-1225-3p	TargetScan Human	Moderate (predicted)	ACAP3
miR-1225-3p	TargetScan Human	Moderate (predicted)	ACER2
miR-1225-3p	TargetScan Human	Moderate (predicted)	ACP2
miR-1225-3p	TargetScan Human	High (predicted)	ADAMTS15
miR-1225-3p	TargetScan Human	Moderate (predicted)	ADAMTS19
miR-1225-3p	TargetScan Human	Moderate (predicted)	ADGRE5
miR-1225-3p	TargetScan Human	Moderate (predicted)	AFF4
miR-1225-3p	TargetScan Human	Moderate (predicted)	AGFG1
miR-1225-3p	TargetScan Human	High (predicted)	AIF1L
miR-1225-3p	TargetScan Human	Moderate (predicted)	AK2
miR-1225-3p	TargetScan Human	Moderate (predicted)	ALDOA
miR-1225-3p	TargetScan Human	Moderate (predicted)	ALPP
miR-1225-3p	TargetScan Human	Moderate (predicted)	AMMECR1L
miR-1225-3p	TargetScan Human	Moderate (predicted)	AMOTL1
miR-1225-3p	TargetScan Human	Moderate (predicted)	ANGPTL4
miR-1225-3p	TargetScan Human	Moderate (predicted)	ANKS1A
miR-1225-3p	TargetScan Human	High (predicted)	AP1B1
miR-1225-3p	TargetScan Human	Moderate (predicted)	AP4S1
miR-1225-3p	TargetScan Human	Moderate (predicted)	APAF1
miR-1225-3p	TargetScan Human	Moderate (predicted)	APLNR
miR-1225-3p	TargetScan Human	Moderate (predicted)	ARFGAP1
miR-1225-3p	TargetScan Human	Moderate (predicted)	ARFRP1
miR-1225-3p	TargetScan Human	Moderate (predicted)	ARHGAP1
miR-1225-3p	TargetScan Human	Moderate (predicted)	ARHGAP22
miR-1225-3p	TargetScan Human	Moderate (predicted)	ARHGAP35
miR-1225-3p	TargetScan Human	Moderate (predicted)	ARHGAP45
miR-1225-3p	TargetScan Human	Moderate (predicted)	ARID1B
miR-1225-3p	TargetScan Human	Moderate (predicted)	ARID5A
miR-1225-3p	TargetScan Human	Moderate (predicted)	ARL10
miR-1225-3p	TargetScan Human	Moderate (predicted)	ARPP19
miR-1225-3p	TargetScan Human	Moderate (predicted)	ATF7IP2
miR-1225-3p	TargetScan Human	Moderate (predicted)	ATG4B
miR-1225-3p	TargetScan Human	Moderate (predicted)	ATP6V1A
miR-1225-3p	TargetScan Human	Moderate (predicted)	ATP6V1F
miR-1225-3p	TargetScan Human	Moderate (predicted)	ATXN2
miR-1225-3p	TargetScan Human	High (predicted)	ATXN7L3
miR-1225-3p	TargetScan Human	Moderate (predicted)	AURKB
miR-1225-3p	TargetScan Human	Moderate (predicted)	B3GNT6
miR-1225-3p	TargetScan Human	Moderate (predicted)	BAHD1
miR-1225-3p	TargetScan Human	Moderate (predicted)	BBC3
miR-1225-3p	TargetScan Human	Moderate (predicted)	BBS1
miR-1225-3p	TargetScan Human	High (predicted)	BCAS4
miR-1225-3p	TargetScan Human	High (predicted)	BET1L
miR-1225-3p	TargetScan Human	Moderate (predicted)	BEX4
miR-1225-3p	TargetScan Human	High (predicted)	BIRC5
miR-1225-3p	TargetScan Human	High (predicted)	BMF
miR-1225-3p	TargetScan Human	Moderate (predicted)	BMP7
miR-1225-3p	TargetScan Human	High (predicted)	C16orf70
miR-1225-3p	TargetScan Human	High (predicted)	C2orf72
miR-1225-3p	TargetScan Human	Moderate (predicted)	CALR
miR-1225-3p	TargetScan Human	High (predicted)	CAMLG
miR-1225-3p	TargetScan Human	Moderate (predicted)	CAPN15
miR-1225-3p	TargetScan Human	High (predicted)	CBR1
miR-1225-3p	TargetScan Human	Moderate (predicted)	CCBE1
miR-1225-3p	TargetScan Human	Moderate (predicted)	CCDC170
miR-1225-3p	TargetScan Human	Moderate (predicted)	CCDC85C
miR-1225-3p	TargetScan Human	Moderate (predicted)	CCM2L
miR-1225-3p	TargetScan Human	High (predicted)	CCNB1IP1
miR-1225-3p	TargetScan Human	Moderate (predicted)	CCNJ
miR-1225-3p	TargetScan Human	High (predicted)	CD274
miR-1225-3p	TargetScan Human	Moderate (predicted)	CD34
miR-1225-3p	TargetScan Human	Moderate (predicted)	CD59
miR-1225-3p	TargetScan Human	Moderate (predicted)	CD86
miR-1225-3p	TargetScan Human	Moderate (predicted)	CD93
miR-1225-3p	TargetScan Human	Moderate (predicted)	CDC14B
miR-1225-3p	TargetScan Human	Moderate (predicted)	CDH1
miR-1225-3p	TargetScan Human	Moderate (predicted)	CDH11
miR-1225-3p	TargetScan Human	Moderate (predicted)	CEBPB
miR-1225-3p	TargetScan Human	Moderate (predicted)	CENPP
miR-1225-3p	TargetScan Human	Moderate (predicted)	CEP164
miR-1225-3p	TargetScan Human	Moderate (predicted)	CIPC
miR-1225-3p	TargetScan Human	High (predicted)	CLASRP
miR-1225-3p	TargetScan Human	Moderate (predicted)	CLEC2D
miR-1225-3p	TargetScan Human	Moderate (predicted)	CMIP
miR-1225-3p	TargetScan Human	Moderate (predicted)	CNIH1
miR-1225-3p	TargetScan Human	High (predicted)	COA8
miR-1225-3p	TargetScan Human	High (predicted)	COL6A1
miR-1225-3p	TargetScan Human	Moderate (predicted)	CORO6
miR-1225-3p	TargetScan Human	Moderate (predicted)	COTL1
miR-1225-3p	TargetScan Human	Moderate (predicted)	COX4I1
miR-1225-3p	TargetScan Human	Moderate (predicted)	CREB3
miR-1225-3p	TargetScan Human	Moderate (predicted)	CSPG4
miR-1225-3p	TargetScan Human	Moderate (predicted)	CSRNP1
miR-1225-3p	TargetScan Human	Moderate (predicted)	CTDNEP1
miR-1225-3p	TargetScan Human	Moderate (predicted)	CTSD
miR-1225-3p	TargetScan Human	Moderate (predicted)	CXCL12
miR-1225-3p	TargetScan Human	Moderate (predicted)	CYB561D1
miR-1225-3p	TargetScan Human	Moderate (predicted)	CYP26B1
miR-1225-3p	TargetScan Human	High (predicted)	DAAM2
miR-1225-3p	TargetScan Human	Moderate (predicted)	DEK
miR-1225-3p	TargetScan Human	Moderate (predicted)	DENND1A
miR-1225-3p	TargetScan Human	Moderate (predicted)	DLL4
miR-1225-3p	TargetScan Human	Moderate (predicted)	DMPK
miR-1225-3p	TargetScan Human	Moderate (predicted)	DUSP1
miR-1225-3p	TargetScan Human	Moderate (predicted)	DUSP22
miR-1225-3p	TargetScan Human	High (predicted)	DUSP3
miR-1225-3p	TargetScan Human	Moderate (predicted)	DUSP9
miR-1225-3p	TargetScan Human	High (predicted)	EFS
miR-1225-3p	TargetScan Human	Moderate (predicted)	ELF3
miR-1225-3p	TargetScan Human	Moderate (predicted)	ELOF1
miR-1225-3p	TargetScan Human	Moderate (predicted)	ELOVL5
miR-1225-3p	TargetScan Human	Moderate (predicted)	EPB41
miR-1225-3p	TargetScan Human	High (predicted)	ERCC8
miR-1225-3p	TargetScan Human	Moderate (predicted)	ERVV-1
miR-1225-3p	TargetScan Human	Moderate (predicted)	EZH1
miR-1225-3p	TargetScan Human	Moderate (predicted)	FAM131A
miR-1225-3p	TargetScan Human	High (predicted)	FAM219A
miR-1225-3p	TargetScan Human	Moderate (predicted)	FAM53B
miR-1225-3p	TargetScan Human	High (predicted)	FAM53C
miR-1225-3p	TargetScan Human	Moderate (predicted)	FAM91A1
miR-1225-3p	TargetScan Human	Moderate (predicted)	FANCE
miR-1225-3p	TargetScan Human	Moderate (predicted)	FBLN2
miR-1225-3p	TargetScan Human	Moderate (predicted)	FBRS
miR-1225-3p	TargetScan Human	Moderate (predicted)	FBXL18
miR-1225-3p	TargetScan Human	Moderate (predicted)	FBXO31
miR-1225-3p	TargetScan Human	Moderate (predicted)	FGD4
miR-1225-3p	TargetScan Human	Moderate (predicted)	FHL1
miR-1225-3p	TargetScan Human	High (predicted)	FLCN
miR-1225-3p	TargetScan Human	Moderate (predicted)	FOSL2
miR-1225-3p	TargetScan Human	High (predicted)	GAB3
miR-1225-3p	TargetScan Human	High (predicted)	GABARAP
miR-1225-3p	TargetScan Human	Moderate (predicted)	GABBR1
miR-1225-3p	TargetScan Human	Moderate (predicted)	GALM
miR-1225-3p	TargetScan Human	Moderate (predicted)	GGA1
miR-1225-3p	TargetScan Human	Moderate (predicted)	GJB4
miR-1225-3p	TargetScan Human	Moderate (predicted)	GLDN
miR-1225-3p	TargetScan Human	Moderate (predicted)	GLI3
miR-1225-3p	TargetScan Human	Moderate (predicted)	GLIS2
miR-1225-3p	TargetScan Human	High (predicted)	GORASP2
miR-1225-3p	TargetScan Human	Moderate (predicted)	GPATCH4
miR-1225-3p	TargetScan Human	Moderate (predicted)	GPN1
miR-1225-3p	TargetScan Human	Moderate (predicted)	GPRC5B
miR-1225-3p	TargetScan Human	Moderate (predicted)	GPSM1
miR-1225-3p	TargetScan Human	Moderate (predicted)	GRHL2
miR-1225-3p	TargetScan Human	Moderate (predicted)	GRK2
miR-1225-3p	TargetScan Human	Moderate (predicted)	GTF2A1
miR-1225-3p	TargetScan Human	Moderate (predicted)	GTPBP3
miR-1225-3p	TargetScan Human	High (predicted)	H6PD
miR-1225-3p	TargetScan Human	Moderate (predicted)	HDAC3
miR-1225-3p	TargetScan Human	Moderate (predicted)	HDGF
miR-1225-3p	TargetScan Human	Moderate (predicted)	HERPUD2
miR-1225-3p	TargetScan Human	High (predicted)	HES2
miR-1225-3p	TargetScan Human	High (predicted)	HEXD
miR-1225-3p	TargetScan Human	Moderate (predicted)	HLA-DMB
miR-1225-3p	TargetScan Human	Moderate (predicted)	HMCES
miR-1225-3p	TargetScan Human	Moderate (predicted)	HMG20B
miR-1225-3p	TargetScan Human	High (predicted)	HMGA1
miR-1225-3p	TargetScan Human	Moderate (predicted)	IBA57
miR-1225-3p	TargetScan Human	Moderate (predicted)	ICOSLG/LOC102723996
miR-1225-3p	TargetScan Human	Moderate (predicted)	IFFO1
miR-1225-3p	TargetScan Human	Moderate (predicted)	IGF2
miR-1225-3p	TargetScan Human	Moderate (predicted)	IGFBP5
miR-1225-3p	TargetScan Human	Moderate (predicted)	ING5
miR-1225-3p	TargetScan Human	Moderate (predicted)	IPCEF1
miR-1225-3p	TargetScan Human	Moderate (predicted)	IPO8
miR-1225-3p	TargetScan Human	High (predicted)	ISCA1
miR-1225-3p	TargetScan Human	Moderate (predicted)	ISY1
miR-1225-3p	TargetScan Human	Moderate (predicted)	ITPRIP
miR-1225-3p	TargetScan Human	Moderate (predicted)	ITSN1
miR-1225-3p	TargetScan Human	Moderate (predicted)	ITSN2
miR-1225-3p	TargetScan Human	Moderate (predicted)	JADE1
miR-1225-3p	TargetScan Human	High (predicted)	JAK3
miR-1225-3p	TargetScan Human	Moderate (predicted)	JUND
miR-1225-3p	TargetScan Human	Moderate (predicted)	KCNJ5
miR-1225-3p	TargetScan Human	Moderate (predicted)	KCNK3
miR-1225-3p	TargetScan Human	Moderate (predicted)	KCTD15
miR-1225-3p	TargetScan Human	Moderate (predicted)	KCTD2
miR-1225-3p	TargetScan Human	High (predicted)	KCTD7
miR-1225-3p	TargetScan Human	Moderate (predicted)	KDELR1
miR-1225-3p	TargetScan Human	Moderate (predicted)	KIAA1671
miR-1225-3p	TargetScan Human	High (predicted)	KIF3B
miR-1225-3p	TargetScan Human	High (predicted)	KLF13
miR-1225-3p	TargetScan Human	Moderate (predicted)	KLF15
miR-1225-3p	TargetScan Human	Moderate (predicted)	KLF8
miR-1225-3p	TargetScan Human	Moderate (predicted)	KREMEN1
miR-1225-3p	TargetScan Human	Moderate (predicted)	LAMB4
miR-1225-3p	TargetScan Human	High (predicted)	LASP1
miR-1225-3p	TargetScan Human	Moderate (predicted)	LETM1
miR-1225-3p	TargetScan Human	Moderate (predicted)	LFNG
miR-1225-3p	TargetScan Human	High (predicted)	LPCAT3
miR-1225-3p	TargetScan Human	Moderate (predicted)	LRCH1
miR-1225-3p	TargetScan Human	Moderate (predicted)	LRP10
miR-1225-3p	TargetScan Human	Moderate (predicted)	LSG1
miR-1225-3p	TargetScan Human	Moderate (predicted)	LSM14B
miR-1225-3p	TargetScan Human	High (predicted)	LTV1
miR-1225-3p	TargetScan Human	Moderate (predicted)	LYRM4
miR-1225-3p	TargetScan Human	Moderate (predicted)	LYRM9
miR-1225-3p	TargetScan Human	Moderate (predicted)	LZTR1
miR-1225-3p	TargetScan Human	Moderate (predicted)	LZTS2
miR-1225-3p	TargetScan Human	Moderate (predicted)	MAB21L3
miR-1225-3p	TargetScan Human	High (predicted)	MADD
miR-1225-3p	TargetScan Human	Moderate (predicted)	MAP2K3
miR-1225-3p	TargetScan Human	Moderate (predicted)	MAP3K1
miR-1225-3p	TargetScan Human	High (predicted)	MAP3K3
miR-1225-3p	TargetScan Human	Moderate (predicted)	MAPK13
miR-1225-3p	TargetScan Human	Moderate (predicted)	MAPRE1
miR-1225-3p	TargetScan Human	High (predicted)	MAX
miR-1225-3p	TargetScan Human	Moderate (predicted)	MBD3
miR-1225-3p	TargetScan Human	High (predicted)	METTL21A
miR-1225-3p	TargetScan Human	High (predicted)	MFNG
miR-1225-3p	TargetScan Human	Moderate (predicted)	MGAT1
miR-1225-3p	TargetScan Human	High (predicted)	MGRN1
miR-1225-3p	TargetScan Human	Moderate (predicted)	MIDEAS
miR-1225-3p	TargetScan Human	Moderate (predicted)	MIRLET7BHG
miR-1225-3p	TargetScan Human	Moderate (predicted)	MKNK2
miR-1225-3p	TargetScan Human	Moderate (predicted)	MLXIPL
miR-1225-3p	TargetScan Human	Moderate (predicted)	MMP14
miR-1225-3p	TargetScan Human	High (predicted)	MNT
miR-1225-3p	TargetScan Human	Moderate (predicted)	MOK
miR-1225-3p	TargetScan Human	Moderate (predicted)	MORC2
miR-1225-3p	TargetScan Human	Moderate (predicted)	MORC4
miR-1225-3p	TargetScan Human	High (predicted)	MRPS35
miR-1225-3p	TargetScan Human	Moderate (predicted)	MSL1
miR-1225-3p	TargetScan Human	Moderate (predicted)	MSL3
miR-1225-3p	TargetScan Human	Moderate (predicted)	MT-ND4L
miR-1225-3p	TargetScan Human	High (predicted)	MTMR11
miR-1225-3p	TargetScan Human	Moderate (predicted)	MVB12B
miR-1225-3p	TargetScan Human	Moderate (predicted)	MYL9
miR-1225-3p	TargetScan Human	Moderate (predicted)	MYO18A
miR-1225-3p	TargetScan Human	Moderate (predicted)	MYO1E
miR-1225-3p	TargetScan Human	Moderate (predicted)	NCKAP1L
miR-1225-3p	TargetScan Human	High (predicted)	NDRG2
miR-1225-3p	TargetScan Human	Moderate (predicted)	NDUFA11
miR-1225-3p	TargetScan Human	Moderate (predicted)	NECTIN3
miR-1225-3p	TargetScan Human	Moderate (predicted)	NFATC3
miR-1225-3p	TargetScan Human	Moderate (predicted)	NHP2
miR-1225-3p	TargetScan Human	High (predicted)	NKIRAS2
miR-1225-3p	TargetScan Human	Moderate (predicted)	NLRC5
miR-1225-3p	TargetScan Human	Moderate (predicted)	NLRP1
miR-1225-3p	TargetScan Human	Moderate (predicted)	NOVA2
miR-1225-3p	TargetScan Human	Moderate (predicted)	NSFL1C
miR-1225-3p	TargetScan Human	Moderate (predicted)	NT5C2
miR-1225-3p	TargetScan Human	Moderate (predicted)	NUDCD3
miR-1225-3p	TargetScan Human	Moderate (predicted)	NUDT16
miR-1225-3p	TargetScan Human	Moderate (predicted)	NUPR1
miR-1225-3p	TargetScan Human	High (predicted)	OAZ2
miR-1225-3p	TargetScan Human	High (predicted)	OPHN1
miR-1225-3p	TargetScan Human	Moderate (predicted)	PALD1
miR-1225-3p	TargetScan Human	Moderate (predicted)	PBX2
miR-1225-3p	TargetScan Human	Moderate (predicted)	PCBD1
miR-1225-3p	TargetScan Human	Moderate (predicted)	PDGFB
miR-1225-3p	TargetScan Human	Moderate (predicted)	PELI2
miR-1225-3p	TargetScan Human	Moderate (predicted)	PET100
miR-1225-3p	TargetScan Human	Moderate (predicted)	PEX14
miR-1225-3p	TargetScan Human	Moderate (predicted)	PGAM1
miR-1225-3p	TargetScan Human	Moderate (predicted)	PGPEP1
miR-1225-3p	TargetScan Human	Moderate (predicted)	PGS1
miR-1225-3p	TargetScan Human	Moderate (predicted)	PHF13
miR-1225-3p	TargetScan Human	Moderate (predicted)	PHF20
miR-1225-3p	TargetScan Human	Moderate (predicted)	PKNOX2
miR-1225-3p	TargetScan Human	High (predicted)	PLBD2
miR-1225-3p	TargetScan Human	High (predicted)	PLD1
miR-1225-3p	TargetScan Human	Moderate (predicted)	PLEKHG3
miR-1225-3p	TargetScan Human	High (predicted)	PLIN3
miR-1225-3p	TargetScan Human	Moderate (predicted)	PLOD1
miR-1225-3p	TargetScan Human	Moderate (predicted)	PM20D2
miR-1225-3p	TargetScan Human	Moderate (predicted)	PNP
miR-1225-3p	TargetScan Human	Moderate (predicted)	POLR3D
miR-1225-3p	TargetScan Human	Moderate (predicted)	PPM1F
miR-1225-3p	TargetScan Human	Moderate (predicted)	PPP1R9B
miR-1225-3p	TargetScan Human	Moderate (predicted)	PRDM15
miR-1225-3p	TargetScan Human	Moderate (predicted)	PRELID1
miR-1225-3p	TargetScan Human	Moderate (predicted)	PRKAB2
miR-1225-3p	TargetScan Human	High (predicted)	PRKACA
miR-1225-3p	TargetScan Human	Moderate (predicted)	PRKAR2A
miR-1225-3p	TargetScan Human	Moderate (predicted)	PRKCB
miR-1225-3p	TargetScan Human	Moderate (predicted)	PRMT1
miR-1225-3p	TargetScan Human	Moderate (predicted)	PRRG4
miR-1225-3p	TargetScan Human	Moderate (predicted)	PRSS22
miR-1225-3p	TargetScan Human	Moderate (predicted)	PSD4
miR-1225-3p	TargetScan Human	Moderate (predicted)	PSMG4
miR-1225-3p	TargetScan Human	Moderate (predicted)	PTP4A2
miR-1225-3p	TargetScan Human	Moderate (predicted)	PTTG1IP
miR-1225-3p	TargetScan Human	High (predicted)	PWWP3A
miR-1225-3p	TargetScan Human	High (predicted)	PXDC1
miR-1225-3p	TargetScan Human	Moderate (predicted)	PXN
miR-1225-3p	TargetScan Human	Moderate (predicted)	PYM1
miR-1225-3p	TargetScan Human	Moderate (predicted)	RAD54B
miR-1225-3p	TargetScan Human	Moderate (predicted)	RAP1GAP2
miR-1225-3p	TargetScan Human	High (predicted)	RASA4
miR-1225-3p	TargetScan Human	Moderate (predicted)	RBM22
miR-1225-3p	TargetScan Human	Moderate (predicted)	RBM47
miR-1225-3p	TargetScan Human	Moderate (predicted)	RBPMS
miR-1225-3p	TargetScan Human	Moderate (predicted)	RBPMS2
miR-1225-3p	TargetScan Human	Moderate (predicted)	RCL1
miR-1225-3p	TargetScan Human	High (predicted)	RDH13
miR-1225-3p	TargetScan Human	Moderate (predicted)	REEP4
miR-1225-3p	TargetScan Human	Moderate (predicted)	RGS9
miR-1225-3p	TargetScan Human	Moderate (predicted)	RHOQ
miR-1225-3p	TargetScan Human	Moderate (predicted)	RHOT2
miR-1225-3p	TargetScan Human	Moderate (predicted)	RIMKLB
miR-1225-3p	TargetScan Human	High (predicted)	RNF121
miR-1225-3p	TargetScan Human	Moderate (predicted)	RNF220
miR-1225-3p	TargetScan Human	Moderate (predicted)	RNF24
miR-1225-3p	TargetScan Human	Moderate (predicted)	RNF38
miR-1225-3p	TargetScan Human	High (predicted)	RPS21
miR-1225-3p	TargetScan Human	Moderate (predicted)	RPS9
miR-1225-3p	TargetScan Human	Moderate (predicted)	RRAGC
miR-1225-3p	TargetScan Human	Moderate (predicted)	RRP7A
miR-1225-3p	TargetScan Human	Moderate (predicted)	RTL10
miR-1225-3p	TargetScan Human	Moderate (predicted)	RXRA
miR-1225-3p	TargetScan Human	Moderate (predicted)	RYK
miR-1225-3p	TargetScan Human	Moderate (predicted)	SAMD12
miR-1225-3p	TargetScan Human	Moderate (predicted)	SBNO2
miR-1225-3p	TargetScan Human	High (predicted)	SCN4B
miR-1225-3p	TargetScan Human	High (predicted)	SDC1
miR-1225-3p	TargetScan Human	Moderate (predicted)	SEC22C
miR-1225-3p	TargetScan Human	Moderate (predicted)	SFMBT1
miR-1225-3p	TargetScan Human	Moderate (predicted)	SFXN2
miR-1225-3p	TargetScan Human	Moderate (predicted)	SH2B1
miR-1225-3p	TargetScan Human	Moderate (predicted)	SIGLEC1
miR-1225-3p	TargetScan Human	High (predicted)	SLC25A25
miR-1225-3p	TargetScan Human	Moderate (predicted)	SLC25A28
miR-1225-3p	TargetScan Human	Moderate (predicted)	SLC26A11
miR-1225-3p	TargetScan Human	High (predicted)	SLC39A13
miR-1225-3p	TargetScan Human	High (predicted)	SLC46A1
miR-1225-3p	TargetScan Human	Moderate (predicted)	SLC6A6
miR-1225-3p	TargetScan Human	Moderate (predicted)	SLC7A6
miR-1225-3p	TargetScan Human	Moderate (predicted)	SLFN11
miR-1225-3p	TargetScan Human	High (predicted)	SNX12
miR-1225-3p	TargetScan Human	Moderate (predicted)	SNX8
miR-1225-3p	TargetScan Human	High (predicted)	SOCS7
miR-1225-3p	TargetScan Human	High (predicted)	SPARC
miR-1225-3p	TargetScan Human	High (predicted)	SPECC1L
miR-1225-3p	TargetScan Human	High (predicted)	SPIN2A/SPIN2B
miR-1225-3p	TargetScan Human	Moderate (predicted)	SPON2
miR-1225-3p	TargetScan Human	Moderate (predicted)	SPOUT1
miR-1225-3p	TargetScan Human	High (predicted)	SPRYD4
miR-1225-3p	TargetScan Human	Moderate (predicted)	SPSB3
miR-1225-3p	TargetScan Human	Moderate (predicted)	ST3GAL2
miR-1225-3p	TargetScan Human	Moderate (predicted)	STARD3
miR-1225-3p	TargetScan Human	Moderate (predicted)	STAT2
miR-1225-3p	TargetScan Human	Moderate (predicted)	STING1
miR-1225-3p	TargetScan Human	Moderate (predicted)	STMN3
miR-1225-3p	TargetScan Human	Moderate (predicted)	SWAP70
miR-1225-3p	TargetScan Human	Moderate (predicted)	SYDE1
miR-1225-3p	TargetScan Human	Moderate (predicted)	SYT12
miR-1225-3p	TargetScan Human	Moderate (predicted)	TACC1
miR-1225-3p	TargetScan Human	Moderate (predicted)	TBC1D14
miR-1225-3p	TargetScan Human	High (predicted)	TBC1D22B
miR-1225-3p	TargetScan Human	Moderate (predicted)	TBX3
miR-1225-3p	TargetScan Human	Moderate (predicted)	TEX2
miR-1225-3p	TargetScan Human	Moderate (predicted)	TEX261
miR-1225-3p	TargetScan Human	Moderate (predicted)	TFCP2L1
miR-1225-3p	TargetScan Human	Moderate (predicted)	TFRC
miR-1225-3p	TargetScan Human	High (predicted)	TGFBI
miR-1225-3p	TargetScan Human	High (predicted)	TGM2
miR-1225-3p	TargetScan Human	Moderate (predicted)	THRA
miR-1225-3p	TargetScan Human	Moderate (predicted)	TJAP1
miR-1225-3p	TargetScan Human	Moderate (predicted)	TK2
miR-1225-3p	TargetScan Human	Moderate (predicted)	TMED3
miR-1225-3p	TargetScan Human	Moderate (predicted)	TMEM107
miR-1225-3p	TargetScan Human	High (predicted)	TMEM125
miR-1225-3p	TargetScan Human	Moderate (predicted)	TMEM150C
miR-1225-3p	TargetScan Human	Moderate (predicted)	TMEM184B
miR-1225-3p	TargetScan Human	High (predicted)	TMEM40
miR-1225-3p	TargetScan Human	Moderate (predicted)	TMEM41B
miR-1225-3p	TargetScan Human	Moderate (predicted)	TMEM43
miR-1225-3p	TargetScan Human	Moderate (predicted)	TMEM63A
miR-1225-3p	TargetScan Human	Moderate (predicted)	TMEM94
miR-1225-3p	TargetScan Human	Moderate (predicted)	TNFAIP8L1
miR-1225-3p	TargetScan Human	Moderate (predicted)	TNFRSF10B
miR-1225-3p	TargetScan Human	Moderate (predicted)	TNFRSF1B
miR-1225-3p	TargetScan Human	Moderate (predicted)	TNS1
miR-1225-3p	TargetScan Human	Moderate (predicted)	TNS4
miR-1225-3p	TargetScan Human	High (predicted)	TOM1
miR-1225-3p	TargetScan Human	Moderate (predicted)	TP53
miR-1225-3p	TargetScan Human	Moderate (predicted)	TREML2
miR-1225-3p	TargetScan Human	Moderate (predicted)	TRIM26
miR-1225-3p	TargetScan Human	Moderate (predicted)	TRIOBP
miR-1225-3p	TargetScan Human	Moderate (predicted)	TRMT44
miR-1225-3p	TargetScan Human	Moderate (predicted)	TSPAN4
miR-1225-3p	TargetScan Human	Moderate (predicted)	TTLL9
miR-1225-3p	TargetScan Human	Moderate (predicted)	TTYH3
miR-1225-3p	TargetScan Human	Moderate (predicted)	UAP1L1
miR-1225-3p	TargetScan Human	High (predicted)	UBE2G2
miR-1225-3p	TargetScan Human	Moderate (predicted)	UBN1
miR-1225-3p	TargetScan Human	Moderate (predicted)	UBQLN4
miR-1225-3p	TargetScan Human	Moderate (predicted)	UNC119
miR-1225-3p	TargetScan Human	Moderate (predicted)	UNC13D
miR-1225-3p	TargetScan Human	Moderate (predicted)	USP51
miR-1225-3p	TargetScan Human	Moderate (predicted)	VPS41
miR-1225-3p	TargetScan Human	Moderate (predicted)	VPS72
miR-1225-3p	TargetScan Human	Moderate (predicted)	VTI1A
miR-1225-3p	TargetScan Human	High (predicted)	VWA1
miR-1225-3p	TargetScan Human	Moderate (predicted)	WARS2
miR-1225-3p	TargetScan Human	Moderate (predicted)	WASF2
miR-1225-3p	TargetScan Human	Moderate (predicted)	WBP2
miR-1225-3p	TargetScan Human	Moderate (predicted)	WDR1
miR-1225-3p	TargetScan Human	Moderate (predicted)	WDR45B
miR-1225-3p	TargetScan Human	Moderate (predicted)	WDR82
miR-1225-3p	TargetScan Human	High (predicted)	WNT3A
miR-1225-3p	TargetScan Human	Moderate (predicted)	WTIP
miR-1225-3p	TargetScan Human	High (predicted)	YY1AP1
miR-1225-3p	TargetScan Human	Moderate (predicted)	ZBTB14
miR-1225-3p	TargetScan Human	High (predicted)	ZBTB7C
miR-1225-3p	TargetScan Human	Moderate (predicted)	ZCCHC24
miR-1225-3p	TargetScan Human	Moderate (predicted)	ZDHHC15
miR-1225-3p	TargetScan Human	High (predicted)	ZDHHC18
miR-1225-3p	TargetScan Human	Moderate (predicted)	ZDHHC5
miR-1225-3p	TargetScan Human	Moderate (predicted)	ZFYVE28
miR-1225-3p	TargetScan Human	High (predicted)	ZMAT2
miR-1225-3p	TargetScan Human	Moderate (predicted)	ZNF10
miR-1225-3p	TargetScan Human	Moderate (predicted)	ZNF212
miR-1225-3p	TargetScan Human	High (predicted)	ZNF263
miR-1225-3p	TargetScan Human	Moderate (predicted)	ZNF304
miR-1225-3p	TargetScan Human	Moderate (predicted)	ZNF329
miR-1225-3p	TargetScan Human	Moderate (predicted)	ZNF445
miR-1225-3p	TargetScan Human	Moderate (predicted)	ZNF449
miR-1225-3p	TargetScan Human	Moderate (predicted)	ZNF500
miR-1225-3p	TargetScan Human	Moderate (predicted)	ZNF502
miR-1225-3p	TargetScan Human	Moderate (predicted)	ZNF561
miR-1225-3p	TargetScan Human	High (predicted)	ZNF765
miR-1225-3p	TargetScan Human	Moderate (predicted)	ZNF85
miR-3187-5p	TargetScan Human	Moderate (predicted)	AAR2
miR-3187-5p	TargetScan Human	Moderate (predicted)	AASDHPPT
miR-3187-5p	TargetScan Human	Moderate (predicted)	ABCB8
miR-3187-5p	TargetScan Human	Moderate (predicted)	ABHD11
miR-3187-5p	TargetScan Human	Moderate (predicted)	ABL1
miR-3187-5p	TargetScan Human	Moderate (predicted)	ACAD10
miR-3187-5p	TargetScan Human	Moderate (predicted)	ACAP3
miR-3187-5p	TargetScan Human	Moderate (predicted)	ACER2
miR-3187-5p	TargetScan Human	Moderate (predicted)	ACKR2
miR-3187-5p	TargetScan Human	Moderate (predicted)	ADAM12
miR-3187-5p	TargetScan Human	High (predicted)	ADAM19
miR-3187-5p	TargetScan Human	High (predicted)	ADAP2
miR-3187-5p	TargetScan Human	High (predicted)	ADAT2
miR-3187-5p	TargetScan Human	Moderate (predicted)	ADO
miR-3187-5p	TargetScan Human	Moderate (predicted)	AEN
miR-3187-5p	TargetScan Human	Moderate (predicted)	AGAP1
miR-3187-5p	TargetScan Human	Moderate (predicted)	AGER
miR-3187-5p	TargetScan Human	Moderate (predicted)	AGO1
miR-3187-5p	TargetScan Human	Moderate (predicted)	AGPAT1
miR-3187-5p	TargetScan Human	Moderate (predicted)	AIDA
miR-3187-5p	TargetScan Human	Moderate (predicted)	AK4
miR-3187-5p	TargetScan Human	Moderate (predicted)	AK9
miR-3187-5p	TargetScan Human	High (predicted)	AKAP13
miR-3187-5p	TargetScan Human	Moderate (predicted)	AKAP8
miR-3187-5p	TargetScan Human	Moderate (predicted)	AKNA
miR-3187-5p	Ingenuity Expert Findings,TargetScan Human	Experimentally Observed,Moderate (predicted)	AKT2
miR-3187-5p	TargetScan Human	Moderate (predicted)	ALDH4A1
miR-3187-5p	TargetScan Human	High (predicted)	ALPK3
miR-3187-5p	TargetScan Human	Moderate (predicted)	AMOTL2
miR-3187-5p	TargetScan Human	Moderate (predicted)	ANKDD1A
miR-3187-5p	TargetScan Human	Moderate (predicted)	ANKRD49
miR-3187-5p	TargetScan Human	Moderate (predicted)	ANKRD52
miR-3187-5p	TargetScan Human	Moderate (predicted)	ANKRD54
miR-3187-5p	TargetScan Human	Moderate (predicted)	ANKRD6
miR-3187-5p	TargetScan Human	Moderate (predicted)	ANKS1A
miR-3187-5p	TargetScan Human	Moderate (predicted)	ANKS6
miR-3187-5p	TargetScan Human	Moderate (predicted)	AP3S2
miR-3187-5p	TargetScan Human	High (predicted)	APLN
miR-3187-5p	TargetScan Human	Moderate (predicted)	APLNR
miR-3187-5p	TargetScan Human	Moderate (predicted)	APOL1
miR-3187-5p	TargetScan Human	Moderate (predicted)	APOL6
miR-3187-5p	TargetScan Human	Moderate (predicted)	APPBP2
miR-3187-5p	TargetScan Human	Moderate (predicted)	ARF3
miR-3187-5p	TargetScan Human	Moderate (predicted)	ARF6
miR-3187-5p	TargetScan Human	Moderate (predicted)	ARHGEF15
miR-3187-5p	TargetScan Human	Moderate (predicted)	ARNT2
miR-3187-5p	TargetScan Human	Moderate (predicted)	ARPC5L
miR-3187-5p	TargetScan Human	Moderate (predicted)	ARPIN/ARPIN-AP3S2
miR-3187-5p	TargetScan Human	Moderate (predicted)	ARRDC3
miR-3187-5p	TargetScan Human	Moderate (predicted)	ASB2
miR-3187-5p	TargetScan Human	Moderate (predicted)	ASTN2
miR-3187-5p	TargetScan Human	Moderate (predicted)	ATG13
miR-3187-5p	TargetScan Human	Moderate (predicted)	ATG9B
miR-3187-5p	TargetScan Human	Moderate (predicted)	ATP5MPL
miR-3187-5p	TargetScan Human	Moderate (predicted)	ATP6V0E2
miR-3187-5p	TargetScan Human	Moderate (predicted)	ATP6V1A
miR-3187-5p	TargetScan Human	Moderate (predicted)	ATP6V1D
miR-3187-5p	TargetScan Human	Moderate (predicted)	ATP8A1
miR-3187-5p	TargetScan Human	Moderate (predicted)	ATRIP
miR-3187-5p	TargetScan Human	Moderate (predicted)	ATXN7
miR-3187-5p	TargetScan Human	High (predicted)	ATXN7L3B
miR-3187-5p	TargetScan Human	Moderate (predicted)	BBC3
miR-3187-5p	TargetScan Human	High (predicted)	BBS1
miR-3187-5p	TargetScan Human	Moderate (predicted)	BBS5
miR-3187-5p	TargetScan Human	Moderate (predicted)	BCAM
miR-3187-5p	TargetScan Human	Moderate (predicted)	BCKDHB
miR-3187-5p	TargetScan Human	Moderate (predicted)	BCL2L2
miR-3187-5p	TargetScan Human	High (predicted)	BLOC1S4
miR-3187-5p	TargetScan Human	Moderate (predicted)	BMF
miR-3187-5p	TargetScan Human	Moderate (predicted)	BORCS5
miR-3187-5p	TargetScan Human	Moderate (predicted)	BPGM
miR-3187-5p	TargetScan Human	Moderate (predicted)	BRPF3
miR-3187-5p	TargetScan Human	Moderate (predicted)	BTBD9
miR-3187-5p	TargetScan Human	High (predicted)	BTRC
miR-3187-5p	TargetScan Human	High (predicted)	C12orf4
miR-3187-5p	TargetScan Human	Moderate (predicted)	C12orf75
miR-3187-5p	TargetScan Human	Moderate (predicted)	C16orf70
miR-3187-5p	TargetScan Human	Moderate (predicted)	C16orf72
miR-3187-5p	TargetScan Human	High (predicted)	C19orf25
miR-3187-5p	TargetScan Human	Moderate (predicted)	C1orf109
miR-3187-5p	TargetScan Human	Moderate (predicted)	C1orf115
miR-3187-5p	TargetScan Human	High (predicted)	C1orf35
miR-3187-5p	TargetScan Human	Moderate (predicted)	C1orf43
miR-3187-5p	TargetScan Human	Moderate (predicted)	C1QTNF6
miR-3187-5p	TargetScan Human	Moderate (predicted)	C2CD2
miR-3187-5p	TargetScan Human	High (predicted)	C2orf68
miR-3187-5p	TargetScan Human	Moderate (predicted)	C7
miR-3187-5p	TargetScan Human	Moderate (predicted)	C9orf85
miR-3187-5p	TargetScan Human	High (predicted)	CA5B
miR-3187-5p	TargetScan Human	Moderate (predicted)	CABIN1
miR-3187-5p	TargetScan Human	Moderate (predicted)	CALCRL
miR-3187-5p	TargetScan Human	Moderate (predicted)	CAPN7
miR-3187-5p	TargetScan Human	High (predicted)	CARD16
miR-3187-5p	TargetScan Human	Moderate (predicted)	CARD6
miR-3187-5p	TargetScan Human	Moderate (predicted)	CARD8
miR-3187-5p	TargetScan Human	Moderate (predicted)	CARMIL1
miR-3187-5p	TargetScan Human	Moderate (predicted)	CARS1
miR-3187-5p	TargetScan Human	Moderate (predicted)	CASC3
miR-3187-5p	TargetScan Human	Moderate (predicted)	CAV1
miR-3187-5p	TargetScan Human	Moderate (predicted)	CBL
miR-3187-5p	TargetScan Human	Moderate (predicted)	CBLB
miR-3187-5p	TargetScan Human	High (predicted)	CBR1
miR-3187-5p	TargetScan Human	Moderate (predicted)	CBX6
miR-3187-5p	TargetScan Human	Moderate (predicted)	CBX7
miR-3187-5p	TargetScan Human	Moderate (predicted)	CCDC117
miR-3187-5p	TargetScan Human	Moderate (predicted)	CCDC137
miR-3187-5p	TargetScan Human	High (predicted)	CCL28
miR-3187-5p	TargetScan Human	Moderate (predicted)	CCM2
miR-3187-5p	TargetScan Human	High (predicted)	CCP110
miR-3187-5p	TargetScan Human	Moderate (predicted)	CD22
miR-3187-5p	TargetScan Human	High (predicted)	CD300LG
miR-3187-5p	TargetScan Human	Moderate (predicted)	CD53
miR-3187-5p	TargetScan Human	Moderate (predicted)	CD81
miR-3187-5p	TargetScan Human	High (predicted)	CD84
miR-3187-5p	TargetScan Human	Moderate (predicted)	CD86
miR-3187-5p	TargetScan Human	Moderate (predicted)	CDC14B
miR-3187-5p	TargetScan Human	High (predicted)	CDC25B
miR-3187-5p	TargetScan Human	Moderate (predicted)	CDC42SE1
miR-3187-5p	TargetScan Human	Moderate (predicted)	CDCA8
miR-3187-5p	TargetScan Human	High (predicted)	CDH1
miR-3187-5p	TargetScan Human	Moderate (predicted)	CDK2AP1
miR-3187-5p	TargetScan Human	High (predicted)	CDKAL1
miR-3187-5p	TargetScan Human	Moderate (predicted)	CDS1
miR-3187-5p	TargetScan Human	Moderate (predicted)	CEBPZOS
miR-3187-5p	TargetScan Human	Moderate (predicted)	CELF6
miR-3187-5p	TargetScan Human	High (predicted)	CENPV
miR-3187-5p	TargetScan Human	Moderate (predicted)	CEP128
miR-3187-5p	TargetScan Human	Moderate (predicted)	CEP41
miR-3187-5p	TargetScan Human	High (predicted)	CEP44
miR-3187-5p	TargetScan Human	High (predicted)	CERCAM
miR-3187-5p	TargetScan Human	Moderate (predicted)	CERS6
miR-3187-5p	TargetScan Human	High (predicted)	CHMP1B
miR-3187-5p	TargetScan Human	Moderate (predicted)	CHMP2A
miR-3187-5p	TargetScan Human	Moderate (predicted)	CHMP3
miR-3187-5p	TargetScan Human	Moderate (predicted)	CHRNB1
miR-3187-5p	TargetScan Human	Moderate (predicted)	CHST6
miR-3187-5p	TargetScan Human	Moderate (predicted)	CHTOP
miR-3187-5p	TargetScan Human	Moderate (predicted)	CIAO2A
miR-3187-5p	TargetScan Human	Moderate (predicted)	CIR1
miR-3187-5p	TargetScan Human	Moderate (predicted)	CISH
miR-3187-5p	TargetScan Human	Moderate (predicted)	CLCN6
miR-3187-5p	TargetScan Human	Moderate (predicted)	CLDN4
miR-3187-5p	TargetScan Human	Moderate (predicted)	CLK3
miR-3187-5p	TargetScan Human	Moderate (predicted)	CLN5
miR-3187-5p	TargetScan Human	Moderate (predicted)	CLN6
miR-3187-5p	TargetScan Human	Moderate (predicted)	CLNK
miR-3187-5p	TargetScan Human	High (predicted)	CLSPN
miR-3187-5p	TargetScan Human	High (predicted)	CMKLR1
miR-3187-5p	TargetScan Human	Moderate (predicted)	CMTR2
miR-3187-5p	TargetScan Human	Moderate (predicted)	CNEP1R1
miR-3187-5p	TargetScan Human	High (predicted)	CNN1
miR-3187-5p	TargetScan Human	Moderate (predicted)	CNN2
miR-3187-5p	TargetScan Human	Moderate (predicted)	CNNM3
miR-3187-5p	TargetScan Human	Moderate (predicted)	CNOT3
miR-3187-5p	TargetScan Human	Moderate (predicted)	CNR2
miR-3187-5p	TargetScan Human	Moderate (predicted)	COASY
miR-3187-5p	TargetScan Human	Moderate (predicted)	COL4A5
miR-3187-5p	TargetScan Human	Moderate (predicted)	COLGALT1
miR-3187-5p	TargetScan Human	Moderate (predicted)	COPS4
miR-3187-5p	TargetScan Human	Moderate (predicted)	COQ6
miR-3187-5p	TargetScan Human	Moderate (predicted)	COTL1
miR-3187-5p	TargetScan Human	Moderate (predicted)	COX18
miR-3187-5p	TargetScan Human	High (predicted)	COX7B
miR-3187-5p	TargetScan Human	Moderate (predicted)	COX7C
miR-3187-5p	TargetScan Human	Moderate (predicted)	CPNE3
miR-3187-5p	TargetScan Human	High (predicted)	CRABP2
miR-3187-5p	TargetScan Human	Moderate (predicted)	CRCP
miR-3187-5p	TargetScan Human	Moderate (predicted)	CREB5
miR-3187-5p	TargetScan Human	Moderate (predicted)	CRISPLD2
miR-3187-5p	TargetScan Human	Moderate (predicted)	CRKL
miR-3187-5p	TargetScan Human	Moderate (predicted)	CSF1R
miR-3187-5p	TargetScan Human	Moderate (predicted)	CSRNP1
miR-3187-5p	TargetScan Human	High (predicted)	CTDSP1
miR-3187-5p	TargetScan Human	Moderate (predicted)	CTSH
miR-3187-5p	TargetScan Human	Moderate (predicted)	CXorf56
miR-3187-5p	TargetScan Human	Moderate (predicted)	CYB5D2
miR-3187-5p	TargetScan Human	High (predicted)	CYCS
miR-3187-5p	TargetScan Human	Moderate (predicted)	CYP11A1
miR-3187-5p	TargetScan Human	Moderate (predicted)	CYP26B1
miR-3187-5p	TargetScan Human	High (predicted)	CYP3A5
miR-3187-5p	TargetScan Human	Moderate (predicted)	CYTH3
miR-3187-5p	TargetScan Human	High (predicted)	DCTN5
miR-3187-5p	TargetScan Human	Moderate (predicted)	DCUN1D2
miR-3187-5p	TargetScan Human	Moderate (predicted)	DDA1
miR-3187-5p	TargetScan Human	Moderate (predicted)	DDR1
miR-3187-5p	TargetScan Human	High (predicted)	DDX11
miR-3187-5p	TargetScan Human	Moderate (predicted)	DDX23
miR-3187-5p	TargetScan Human	Moderate (predicted)	DDX49
miR-3187-5p	TargetScan Human	Moderate (predicted)	DELE1
miR-3187-5p	TargetScan Human	Moderate (predicted)	DENND1A
miR-3187-5p	TargetScan Human	High (predicted)	DEPDC5
miR-3187-5p	TargetScan Human	Moderate (predicted)	DERL2
miR-3187-5p	TargetScan Human	Moderate (predicted)	DGCR2
miR-3187-5p	TargetScan Human	Moderate (predicted)	DHFR
miR-3187-5p	TargetScan Human	Moderate (predicted)	DHRSX
miR-3187-5p	TargetScan Human	Moderate (predicted)	DIAPH1
miR-3187-5p	TargetScan Human	Moderate (predicted)	DIXDC1
miR-3187-5p	TargetScan Human	Moderate (predicted)	DLGAP4
miR-3187-5p	TargetScan Human	Moderate (predicted)	DMAC2
miR-3187-5p	TargetScan Human	High (predicted)	DNAJB12
miR-3187-5p	TargetScan Human	Moderate (predicted)	DNAJC8
miR-3187-5p	TargetScan Human	Moderate (predicted)	DPH3
miR-3187-5p	TargetScan Human	High (predicted)	DPYSL2
miR-3187-5p	TargetScan Human	Moderate (predicted)	DSN1
miR-3187-5p	TargetScan Human	Moderate (predicted)	DTD2
miR-3187-5p	TargetScan Human	Moderate (predicted)	DUSP14
miR-3187-5p	TargetScan Human	Moderate (predicted)	DUSP28
miR-3187-5p	TargetScan Human	High (predicted)	DYM
miR-3187-5p	TargetScan Human	Moderate (predicted)	DYNLL2
miR-3187-5p	TargetScan Human	Moderate (predicted)	DZIP3
miR-3187-5p	TargetScan Human	Moderate (predicted)	EEF2K
miR-3187-5p	TargetScan Human	Moderate (predicted)	EFHD2
miR-3187-5p	TargetScan Human	High (predicted)	EFNA1
miR-3187-5p	TargetScan Human	High (predicted)	EID1
miR-3187-5p	TargetScan Human	Moderate (predicted)	EIF1
miR-3187-5p	TargetScan Human	Moderate (predicted)	EIF2S3
miR-3187-5p	TargetScan Human	Moderate (predicted)	EIF3H
miR-3187-5p	TargetScan Human	Moderate (predicted)	EMC10
miR-3187-5p	TargetScan Human	Moderate (predicted)	EMP2
miR-3187-5p	TargetScan Human	Moderate (predicted)	ENG
miR-3187-5p	TargetScan Human	High (predicted)	EPB41
miR-3187-5p	TargetScan Human	Moderate (predicted)	EPB41L4A
miR-3187-5p	TargetScan Human	Moderate (predicted)	EPOR
miR-3187-5p	TargetScan Human	Moderate (predicted)	ERBB3
miR-3187-5p	TargetScan Human	Moderate (predicted)	ERLIN1
miR-3187-5p	TargetScan Human	Moderate (predicted)	ERP29
miR-3187-5p	TargetScan Human	High (predicted)	ESCO2
miR-3187-5p	TargetScan Human	Moderate (predicted)	ETS1
miR-3187-5p	TargetScan Human	Moderate (predicted)	ETV3
miR-3187-5p	TargetScan Human	Moderate (predicted)	EXOC2
miR-3187-5p	TargetScan Human	Moderate (predicted)	EXOG
miR-3187-5p	TargetScan Human	Moderate (predicted)	EXOSC10
miR-3187-5p	TargetScan Human	Moderate (predicted)	EXOSC6
miR-3187-5p	TargetScan Human	Moderate (predicted)	F3
miR-3187-5p	TargetScan Human	Moderate (predicted)	F8A1 (includes others)
miR-3187-5p	TargetScan Human	Moderate (predicted)	FAM102A
miR-3187-5p	TargetScan Human	Moderate (predicted)	FAM107A
miR-3187-5p	TargetScan Human	Moderate (predicted)	FAM118A
miR-3187-5p	TargetScan Human	High (predicted)	FAM124A
miR-3187-5p	TargetScan Human	Moderate (predicted)	FAM20B
miR-3187-5p	TargetScan Human	Moderate (predicted)	FAM234A
miR-3187-5p	TargetScan Human	Moderate (predicted)	FAM53C
miR-3187-5p	TargetScan Human	Moderate (predicted)	FAM83B
miR-3187-5p	TargetScan Human	Moderate (predicted)	FAM89A
miR-3187-5p	TargetScan Human	Moderate (predicted)	FAM98A
miR-3187-5p	TargetScan Human	Moderate (predicted)	FANCE
miR-3187-5p	TargetScan Human	Moderate (predicted)	FARP2
miR-3187-5p	TargetScan Human	High (predicted)	FASTK
miR-3187-5p	TargetScan Human	Moderate (predicted)	FBXL12
miR-3187-5p	TargetScan Human	Moderate (predicted)	FBXL20
miR-3187-5p	TargetScan Human	Moderate (predicted)	FBXO33
miR-3187-5p	TargetScan Human	Moderate (predicted)	FHOD1
miR-3187-5p	TargetScan Human	Moderate (predicted)	FKBP9
miR-3187-5p	TargetScan Human	Moderate (predicted)	FLCN
miR-3187-5p	TargetScan Human	Moderate (predicted)	FLOT1
miR-3187-5p	TargetScan Human	Moderate (predicted)	FOXF2
miR-3187-5p	TargetScan Human	Moderate (predicted)	FOXJ2
miR-3187-5p	TargetScan Human	Moderate (predicted)	FOXP1
miR-3187-5p	TargetScan Human	Moderate (predicted)	FRAS1
miR-3187-5p	TargetScan Human	Moderate (predicted)	FRMD6
miR-3187-5p	TargetScan Human	Moderate (predicted)	FXN
miR-3187-5p	TargetScan Human	High (predicted)	GAB2
miR-3187-5p	TargetScan Human	Moderate (predicted)	GABRE
miR-3187-5p	TargetScan Human	Moderate (predicted)	GASK1B
miR-3187-5p	TargetScan Human	Moderate (predicted)	GATD1
miR-3187-5p	TargetScan Human	Moderate (predicted)	GBA2
miR-3187-5p	TargetScan Human	Moderate (predicted)	GDE1
miR-3187-5p	TargetScan Human	Moderate (predicted)	GDF6
miR-3187-5p	TargetScan Human	High (predicted)	GDPD5
miR-3187-5p	TargetScan Human	Moderate (predicted)	GEMIN6
miR-3187-5p	TargetScan Human	Moderate (predicted)	GGA3
miR-3187-5p	TargetScan Human	Moderate (predicted)	GINS3
miR-3187-5p	TargetScan Human	Moderate (predicted)	GLOD4
miR-3187-5p	TargetScan Human	Moderate (predicted)	GLYR1
miR-3187-5p	TargetScan Human	Moderate (predicted)	GNA12
miR-3187-5p	TargetScan Human	Moderate (predicted)	GNG12
miR-3187-5p	TargetScan Human	Moderate (predicted)	GNPDA2
miR-3187-5p	TargetScan Human	Moderate (predicted)	GOLM2
miR-3187-5p	TargetScan Human	Moderate (predicted)	GORASP1
miR-3187-5p	TargetScan Human	Moderate (predicted)	GOSR2
miR-3187-5p	TargetScan Human	Moderate (predicted)	GPATCH2
miR-3187-5p	TargetScan Human	Moderate (predicted)	GPR157
miR-3187-5p	TargetScan Human	Moderate (predicted)	GPX3
miR-3187-5p	TargetScan Human	Moderate (predicted)	GRB2
miR-3187-5p	TargetScan Human	Moderate (predicted)	GRHL2
miR-3187-5p	TargetScan Human	Moderate (predicted)	GRK5
miR-3187-5p	TargetScan Human	Moderate (predicted)	GSTCD
miR-3187-5p	TargetScan Human	Moderate (predicted)	GTF2IRD2/GTF2IRD2B
miR-3187-5p	TargetScan Human	High (predicted)	GUCD1
miR-3187-5p	TargetScan Human	High (predicted)	GVQW3
miR-3187-5p	TargetScan Human	Moderate (predicted)	GYG1
miR-3187-5p	TargetScan Human	Moderate (predicted)	GYPC
miR-3187-5p	TargetScan Human	Moderate (predicted)	H2AC6
miR-3187-5p	TargetScan Human	Moderate (predicted)	H6PD
miR-3187-5p	TargetScan Human	Moderate (predicted)	HAP1
miR-3187-5p	TargetScan Human	Moderate (predicted)	HDAC6
miR-3187-5p	TargetScan Human	Moderate (predicted)	HEMK1
miR-3187-5p	TargetScan Human	Moderate (predicted)	HES2
miR-3187-5p	TargetScan Human	Moderate (predicted)	HEYL
miR-3187-5p	TargetScan Human	Moderate (predicted)	HIP1
miR-3187-5p	TargetScan Human	Moderate (predicted)	HIVEP3
miR-3187-5p	TargetScan Human	Moderate (predicted)	HLTF
miR-3187-5p	TargetScan Human	Moderate (predicted)	HMBOX1
miR-3187-5p	TargetScan Human	Moderate (predicted)	HMGCL
miR-3187-5p	TargetScan Human	Moderate (predicted)	HMGN2
miR-3187-5p	TargetScan Human	Moderate (predicted)	HNRNPA2B1
miR-3187-5p	TargetScan Human	Moderate (predicted)	HOXA11
miR-3187-5p	TargetScan Human	High (predicted)	HOXA13
miR-3187-5p	TargetScan Human	Moderate (predicted)	HOXC6
miR-3187-5p	TargetScan Human	Moderate (predicted)	HSPB8
miR-3187-5p	TargetScan Human	Moderate (predicted)	IER2
miR-3187-5p	TargetScan Human	Moderate (predicted)	IFI30
miR-3187-5p	TargetScan Human	High (predicted)	IFI6
miR-3187-5p	TargetScan Human	Moderate (predicted)	IKZF2
miR-3187-5p	TargetScan Human	Moderate (predicted)	IL16
miR-3187-5p	TargetScan Human	Moderate (predicted)	IL17RA
miR-3187-5p	TargetScan Human	Moderate (predicted)	IL4R
miR-3187-5p	TargetScan Human	Moderate (predicted)	IL6ST
miR-3187-5p	TargetScan Human	Moderate (predicted)	ILDR2
miR-3187-5p	TargetScan Human	Moderate (predicted)	INIP
miR-3187-5p	TargetScan Human	Moderate (predicted)	INO80E
miR-3187-5p	TargetScan Human	Moderate (predicted)	INPP5B
miR-3187-5p	TargetScan Human	Moderate (predicted)	INPP5D
miR-3187-5p	TargetScan Human	Moderate (predicted)	IPO4
miR-3187-5p	TargetScan Human	Moderate (predicted)	IPO9
miR-3187-5p	TargetScan Human	Moderate (predicted)	IPP
miR-3187-5p	TargetScan Human	High (predicted)	IRAK4
miR-3187-5p	TargetScan Human	Moderate (predicted)	IRGQ
miR-3187-5p	TargetScan Human	Moderate (predicted)	ISM2
miR-3187-5p	TargetScan Human	Moderate (predicted)	ITGA1
miR-3187-5p	TargetScan Human	High (predicted)	ITGA5
miR-3187-5p	TargetScan Human	Moderate (predicted)	ITGAM
miR-3187-5p	TargetScan Human	Moderate (predicted)	ITGB3BP
miR-3187-5p	TargetScan Human	Moderate (predicted)	ITSN1
miR-3187-5p	TargetScan Human	Moderate (predicted)	JADE2
miR-3187-5p	TargetScan Human	Moderate (predicted)	JAG1
miR-3187-5p	TargetScan Human	Moderate (predicted)	KCNC4
miR-3187-5p	TargetScan Human	Moderate (predicted)	KCNG1
miR-3187-5p	TargetScan Human	High (predicted)	KCNJ6
miR-3187-5p	TargetScan Human	Moderate (predicted)	KCNK3
miR-3187-5p	TargetScan Human	High (predicted)	KCTD2
miR-3187-5p	TargetScan Human	Moderate (predicted)	KCTD3
miR-3187-5p	TargetScan Human	Moderate (predicted)	KCTD7
miR-3187-5p	TargetScan Human	Moderate (predicted)	KDM2A
miR-3187-5p	TargetScan Human	Moderate (predicted)	KIAA0556
miR-3187-5p	TargetScan Human	Moderate (predicted)	KIAA0753
miR-3187-5p	TargetScan Human	Moderate (predicted)	KIAA0825
miR-3187-5p	TargetScan Human	High (predicted)	KIAA1671
miR-3187-5p	TargetScan Human	Moderate (predicted)	KIF1C
miR-3187-5p	TargetScan Human	Moderate (predicted)	KIF26B
miR-3187-5p	TargetScan Human	Moderate (predicted)	KIFC2
miR-3187-5p	TargetScan Human	Moderate (predicted)	KLF13
miR-3187-5p	TargetScan Human	High (predicted)	KLRD1
miR-3187-5p	TargetScan Human	Moderate (predicted)	KSR1
miR-3187-5p	TargetScan Human	Moderate (predicted)	L2HGDH
miR-3187-5p	TargetScan Human	High (predicted)	LACTB2-AS1
miR-3187-5p	TargetScan Human	Moderate (predicted)	LAMC2
miR-3187-5p	TargetScan Human	Moderate (predicted)	LAMTOR3
miR-3187-5p	TargetScan Human	High (predicted)	LARP1
miR-3187-5p	TargetScan Human	Moderate (predicted)	LASP1
miR-3187-5p	TargetScan Human	Moderate (predicted)	LDAH
miR-3187-5p	TargetScan Human	Moderate (predicted)	LDLR
miR-3187-5p	TargetScan Human	Moderate (predicted)	LEF1
miR-3187-5p	TargetScan Human	High (predicted)	LEMD2
miR-3187-5p	TargetScan Human	Moderate (predicted)	LEPR
miR-3187-5p	TargetScan Human	Moderate (predicted)	LGI2
miR-3187-5p	TargetScan Human	Moderate (predicted)	LGR5
miR-3187-5p	TargetScan Human	Moderate (predicted)	LIMA1
miR-3187-5p	TargetScan Human	Moderate (predicted)	LIMD1
miR-3187-5p	TargetScan Human	Moderate (predicted)	LIMS3/LIMS4
miR-3187-5p	TargetScan Human	Moderate (predicted)	LINC00632
miR-3187-5p	TargetScan Human	Moderate (predicted)	LIPA
miR-3187-5p	TargetScan Human	Moderate (predicted)	LITAF
miR-3187-5p	TargetScan Human	Moderate (predicted)	LIX1L
miR-3187-5p	TargetScan Human	Moderate (predicted)	LOXL1
miR-3187-5p	TargetScan Human	Moderate (predicted)	LPCAT3
miR-3187-5p	TargetScan Human	Moderate (predicted)	LRIG2
miR-3187-5p	TargetScan Human	Moderate (predicted)	LRMDA
miR-3187-5p	TargetScan Human	Moderate (predicted)	LRRC27
miR-3187-5p	TargetScan Human	Moderate (predicted)	LRRC32
miR-3187-5p	TargetScan Human	High (predicted)	LRRC41
miR-3187-5p	TargetScan Human	Moderate (predicted)	LRRC8A
miR-3187-5p	TargetScan Human	High (predicted)	LSM1
miR-3187-5p	TargetScan Human	Moderate (predicted)	LSM2
miR-3187-5p	TargetScan Human	Moderate (predicted)	LTBP3
miR-3187-5p	TargetScan Human	Moderate (predicted)	LYPLA1
miR-3187-5p	TargetScan Human	Moderate (predicted)	LYPLA2
miR-3187-5p	TargetScan Human	Moderate (predicted)	MAFF
miR-3187-5p	TargetScan Human	High (predicted)	MANBAL
miR-3187-5p	TargetScan Human	Moderate (predicted)	MAP2K3
miR-3187-5p	TargetScan Human	High (predicted)	MAP3K3
miR-3187-5p	TargetScan Human	High (predicted)	MAPK13
miR-3187-5p	TargetScan Human	Moderate (predicted)	MAPK1IP1L
miR-3187-5p	TargetScan Human	Moderate (predicted)	MAPK3
miR-3187-5p	TargetScan Human	Moderate (predicted)	MAPK8IP3
miR-3187-5p	TargetScan Human	Moderate (predicted)	MAPKAPK2
miR-3187-5p	TargetScan Human	Moderate (predicted)	MARCHF1
miR-3187-5p	TargetScan Human	High (predicted)	MARVELD1
miR-3187-5p	TargetScan Human	Moderate (predicted)	MARVELD2
miR-3187-5p	TargetScan Human	Moderate (predicted)	MAVS
miR-3187-5p	TargetScan Human	Moderate (predicted)	MCCC2
miR-3187-5p	TargetScan Human	High (predicted)	MCUR1
miR-3187-5p	TargetScan Human	High (predicted)	MDM4
miR-3187-5p	TargetScan Human	Moderate (predicted)	MED17
miR-3187-5p	TargetScan Human	High (predicted)	MED27
miR-3187-5p	TargetScan Human	High (predicted)	MED29
miR-3187-5p	TargetScan Human	Moderate (predicted)	MEF2C
miR-3187-5p	TargetScan Human	Moderate (predicted)	MEGF6
miR-3187-5p	TargetScan Human	High (predicted)	METTL7A
miR-3187-5p	TargetScan Human	Moderate (predicted)	MFAP1
miR-3187-5p	TargetScan Human	Moderate (predicted)	MFAP3
miR-3187-5p	TargetScan Human	Moderate (predicted)	MFSD14C
miR-3187-5p	TargetScan Human	Moderate (predicted)	MGAT5
miR-3187-5p	TargetScan Human	High (predicted)	MGLL
miR-3187-5p	TargetScan Human	Moderate (predicted)	MICOS10
miR-3187-5p	TargetScan Human	Moderate (predicted)	MICU3
miR-3187-5p	TargetScan Human	Moderate (predicted)	MIER3
miR-3187-5p	TargetScan Human	Moderate (predicted)	MIGA2
miR-3187-5p	TargetScan Human	Moderate (predicted)	MIR1915HG
miR-3187-5p	TargetScan Human	High (predicted)	MIRLET7BHG
miR-3187-5p	TargetScan Human	Moderate (predicted)	MNT
miR-3187-5p	TargetScan Human	Moderate (predicted)	MOCOS
miR-3187-5p	TargetScan Human	Moderate (predicted)	MOCS1
miR-3187-5p	TargetScan Human	Moderate (predicted)	MPLKIP
miR-3187-5p	TargetScan Human	Moderate (predicted)	MPZL1
miR-3187-5p	TargetScan Human	Moderate (predicted)	MRAS
miR-3187-5p	TargetScan Human	High (predicted)	MRI1
miR-3187-5p	TargetScan Human	High (predicted)	MRM3
miR-3187-5p	TargetScan Human	Moderate (predicted)	MRNIP
miR-3187-5p	TargetScan Human	Moderate (predicted)	MRPL49
miR-3187-5p	TargetScan Human	Moderate (predicted)	MRTO4
miR-3187-5p	TargetScan Human	Moderate (predicted)	MSL2
miR-3187-5p	TargetScan Human	Moderate (predicted)	MSS51
miR-3187-5p	TargetScan Human	Moderate (predicted)	MT1E
miR-3187-5p	TargetScan Human	Moderate (predicted)	MT2A
miR-3187-5p	TargetScan Human	Moderate (predicted)	MTERF4
miR-3187-5p	TargetScan Human	High (predicted)	MTFR1L
miR-3187-5p	TargetScan Human	High (predicted)	MTHFD1
miR-3187-5p	TargetScan Human	Moderate (predicted)	MTHFSD
miR-3187-5p	TargetScan Human	Moderate (predicted)	MTMR3
miR-3187-5p	TargetScan Human	Moderate (predicted)	MTX3
miR-3187-5p	TargetScan Human	Moderate (predicted)	MVB12B
miR-3187-5p	TargetScan Human	Moderate (predicted)	MXRA5
miR-3187-5p	TargetScan Human	Moderate (predicted)	MYL12B
miR-3187-5p	TargetScan Human	Moderate (predicted)	MYO10
miR-3187-5p	TargetScan Human	High (predicted)	MYO1D
miR-3187-5p	TargetScan Human	Moderate (predicted)	NAAA
miR-3187-5p	TargetScan Human	Moderate (predicted)	NBPF10 (includes others)
miR-3187-5p	TargetScan Human	Moderate (predicted)	NCKAP1L
miR-3187-5p	TargetScan Human	High (predicted)	NEDD8
miR-3187-5p	TargetScan Human	Moderate (predicted)	NFIC
miR-3187-5p	TargetScan Human	Moderate (predicted)	NFRKB
miR-3187-5p	TargetScan Human	Moderate (predicted)	NID1
miR-3187-5p	TargetScan Human	High (predicted)	NINJ1
miR-3187-5p	TargetScan Human	High (predicted)	NIPSNAP1
miR-3187-5p	TargetScan Human	High (predicted)	NME4
miR-3187-5p	TargetScan Human	High (predicted)	NME6
miR-3187-5p	TargetScan Human	Moderate (predicted)	NOA1
miR-3187-5p	TargetScan Human	Moderate (predicted)	NOTUM
miR-3187-5p	TargetScan Human	High (predicted)	NPLOC4
miR-3187-5p	TargetScan Human	Moderate (predicted)	NRP1
miR-3187-5p	TargetScan Human	Moderate (predicted)	NSFL1C
miR-3187-5p	TargetScan Human	Moderate (predicted)	NT5DC3
miR-3187-5p	TargetScan Human	Moderate (predicted)	NTPCR
miR-3187-5p	TargetScan Human	Moderate (predicted)	NUMB
miR-3187-5p	TargetScan Human	Moderate (predicted)	NUP43
miR-3187-5p	TargetScan Human	Moderate (predicted)	NUSAP1
miR-3187-5p	TargetScan Human	Moderate (predicted)	NUTF2
miR-3187-5p	TargetScan Human	Moderate (predicted)	NWD1
miR-3187-5p	TargetScan Human	High (predicted)	NXF1
miR-3187-5p	TargetScan Human	High (predicted)	OLR1
miR-3187-5p	TargetScan Human	High (predicted)	OPA3
miR-3187-5p	TargetScan Human	Moderate (predicted)	OPHN1
miR-3187-5p	TargetScan Human	High (predicted)	OR2L2
miR-3187-5p	TargetScan Human	Moderate (predicted)	OSBPL2
miR-3187-5p	TargetScan Human	Moderate (predicted)	OSGEPL1
miR-3187-5p	TargetScan Human	Moderate (predicted)	OXSR1
miR-3187-5p	TargetScan Human	Moderate (predicted)	P3H1
miR-3187-5p	TargetScan Human	Moderate (predicted)	PABPC4
miR-3187-5p	TargetScan Human	High (predicted)	PACRGL
miR-3187-5p	TargetScan Human	Moderate (predicted)	PAG1
miR-3187-5p	TargetScan Human	Moderate (predicted)	PAPLN
miR-3187-5p	TargetScan Human	Moderate (predicted)	PARD6B
miR-3187-5p	TargetScan Human	Moderate (predicted)	PARM1
miR-3187-5p	TargetScan Human	Moderate (predicted)	PARP14
miR-3187-5p	TargetScan Human	Moderate (predicted)	PARP6
miR-3187-5p	TargetScan Human	Moderate (predicted)	PAXIP1-AS2
miR-3187-5p	TargetScan Human	Moderate (predicted)	PBX3
miR-3187-5p	TargetScan Human	Moderate (predicted)	PCBD2
miR-3187-5p	TargetScan Human	Moderate (predicted)	PCDH1
miR-3187-5p	TargetScan Human	Moderate (predicted)	PCDHGA10
miR-3187-5p	TargetScan Human	Moderate (predicted)	PCDHGB6
miR-3187-5p	TargetScan Human	Moderate (predicted)	PCTP
miR-3187-5p	TargetScan Human	Moderate (predicted)	PDCD5
miR-3187-5p	TargetScan Human	High (predicted)	PDE6A
miR-3187-5p	TargetScan Human	Moderate (predicted)	PDGFC
miR-3187-5p	TargetScan Human	Moderate (predicted)	PDK1
miR-3187-5p	TargetScan Human	Moderate (predicted)	PDK2
miR-3187-5p	TargetScan Human	High (predicted)	PFDN1
miR-3187-5p	TargetScan Human	Moderate (predicted)	PGAP2
miR-3187-5p	TargetScan Human	Moderate (predicted)	PGBD4
miR-3187-5p	TargetScan Human	Moderate (predicted)	PGPEP1
miR-3187-5p	TargetScan Human	Moderate (predicted)	PHACTR2
miR-3187-5p	TargetScan Human	Moderate (predicted)	PHF1
miR-3187-5p	TargetScan Human	Moderate (predicted)	PHF12
miR-3187-5p	TargetScan Human	Moderate (predicted)	PHF21A
miR-3187-5p	TargetScan Human	Moderate (predicted)	PHF5A
miR-3187-5p	TargetScan Human	Moderate (predicted)	PIAS4
miR-3187-5p	TargetScan Human	Moderate (predicted)	PIF1
miR-3187-5p	TargetScan Human	Moderate (predicted)	PIGA
miR-3187-5p	TargetScan Human	Moderate (predicted)	PIGT
miR-3187-5p	TargetScan Human	High (predicted)	PIK3AP1
miR-3187-5p	TargetScan Human	Moderate (predicted)	PKIG
miR-3187-5p	TargetScan Human	Moderate (predicted)	PKM
miR-3187-5p	TargetScan Human	Moderate (predicted)	PLCXD1
miR-3187-5p	TargetScan Human	High (predicted)	PLCXD2
miR-3187-5p	TargetScan Human	Moderate (predicted)	PLD1
miR-3187-5p	TargetScan Human	High (predicted)	PLEKHM1
miR-3187-5p	TargetScan Human	High (predicted)	PLOD1
miR-3187-5p	TargetScan Human	Moderate (predicted)	PLPBP
miR-3187-5p	TargetScan Human	Moderate (predicted)	PMM1
miR-3187-5p	TargetScan Human	Moderate (predicted)	PMM2
miR-3187-5p	TargetScan Human	Moderate (predicted)	PNKD
miR-3187-5p	TargetScan Human	Moderate (predicted)	POFUT1
miR-3187-5p	TargetScan Human	Moderate (predicted)	POLL
miR-3187-5p	TargetScan Human	High (predicted)	POLR1A
miR-3187-5p	TargetScan Human	High (predicted)	POLR2D
miR-3187-5p	TargetScan Human	High (predicted),Moderate (predicted)	POLR2J2/POLR2J3
miR-3187-5p	TargetScan Human	Moderate (predicted)	POR
miR-3187-5p	TargetScan Human	Moderate (predicted)	POTEI
miR-3187-5p	TargetScan Human	Moderate (predicted)	PPARA
miR-3187-5p	TargetScan Human	Moderate (predicted)	PPM1A
miR-3187-5p	TargetScan Human	Moderate (predicted)	PPM1F
miR-3187-5p	TargetScan Human	Moderate (predicted)	PPP1R7
miR-3187-5p	TargetScan Human	Moderate (predicted)	PPP2R2B
miR-3187-5p	TargetScan Human	Moderate (predicted)	PPP2R3B
miR-3187-5p	TargetScan Human	Moderate (predicted)	PPP2R5B
miR-3187-5p	TargetScan Human	High (predicted)	PPP3CB
miR-3187-5p	TargetScan Human	Moderate (predicted)	PPP4R1
miR-3187-5p	TargetScan Human	High (predicted)	PPP4R1L
miR-3187-5p	TargetScan Human	Moderate (predicted)	PPP5D1
miR-3187-5p	TargetScan Human	Moderate (predicted)	PPT1
miR-3187-5p	TargetScan Human	Moderate (predicted)	PRDM6
miR-3187-5p	TargetScan Human	Moderate (predicted)	PRDX5
miR-3187-5p	TargetScan Human	High (predicted)	PRELP
miR-3187-5p	TargetScan Human	Moderate (predicted)	PRKACA
miR-3187-5p	TargetScan Human	Moderate (predicted)	PRKCH
miR-3187-5p	TargetScan Human	Moderate (predicted)	PRMT2
miR-3187-5p	TargetScan Human	Moderate (predicted)	PRR14L
miR-3187-5p	TargetScan Human	Moderate (predicted)	PRRC2B
miR-3187-5p	TargetScan Human	High (predicted)	PSMC1
miR-3187-5p	TargetScan Human	Moderate (predicted)	PSMD6
miR-3187-5p	TargetScan Human	Moderate (predicted)	PSMG2
miR-3187-5p	TargetScan Human	High (predicted)	PSMG4
miR-3187-5p	TargetScan Human	Moderate (predicted)	PTEN
miR-3187-5p	TargetScan Human	Moderate (predicted)	PTGES
miR-3187-5p	TargetScan Human	Moderate (predicted)	PTOV1
miR-3187-5p	TargetScan Human	Moderate (predicted)	PTPMT1
miR-3187-5p	TargetScan Human	Moderate (predicted)	PTPN18
miR-3187-5p	TargetScan Human	Moderate (predicted)	PUDP
miR-3187-5p	TargetScan Human	Moderate (predicted)	PUF60
miR-3187-5p	TargetScan Human	Moderate (predicted)	PVR
miR-3187-5p	TargetScan Human	Moderate (predicted)	RAB11FIP3
miR-3187-5p	TargetScan Human	Moderate (predicted)	RAB27A
miR-3187-5p	TargetScan Human	Moderate (predicted)	RAB3D
miR-3187-5p	TargetScan Human	Moderate (predicted)	RABL2A
miR-3187-5p	TargetScan Human	Moderate (predicted)	RABL2B
miR-3187-5p	TargetScan Human	Moderate (predicted)	RAD54L2
miR-3187-5p	TargetScan Human	Moderate (predicted)	RADIL
miR-3187-5p	TargetScan Human	Moderate (predicted)	RASA4
miR-3187-5p	TargetScan Human	Moderate (predicted)	RASSF1
miR-3187-5p	TargetScan Human	Moderate (predicted)	RASSF2
miR-3187-5p	TargetScan Human	Moderate (predicted)	RASSF4
miR-3187-5p	TargetScan Human	Moderate (predicted)	RBM20
miR-3187-5p	TargetScan Human	Moderate (predicted)	RBM22
miR-3187-5p	TargetScan Human	Moderate (predicted)	RBM7
miR-3187-5p	TargetScan Human	Moderate (predicted)	RBM8A
miR-3187-5p	TargetScan Human	High (predicted)	RBPMS
miR-3187-5p	TargetScan Human	Moderate (predicted)	RDH13
miR-3187-5p	TargetScan Human	Moderate (predicted)	REL
miR-3187-5p	TargetScan Human	Moderate (predicted)	REPIN1
miR-3187-5p	TargetScan Human	High (predicted)	RETREG3
miR-3187-5p	TargetScan Human	Moderate (predicted)	RGMB
miR-3187-5p	TargetScan Human	Moderate (predicted)	RHNO1
miR-3187-5p	TargetScan Human	Moderate (predicted)	RHOC
miR-3187-5p	TargetScan Human	Moderate (predicted)	RHOT1
miR-3187-5p	TargetScan Human	Moderate (predicted)	RIC3
miR-3187-5p	TargetScan Human	High (predicted)	RMI1
miR-3187-5p	TargetScan Human	Moderate (predicted)	RNASEH1
miR-3187-5p	TargetScan Human	Moderate (predicted)	RNF115
miR-3187-5p	TargetScan Human	Moderate (predicted)	RNF125
miR-3187-5p	TargetScan Human	Moderate (predicted)	RNF19B
miR-3187-5p	TargetScan Human	High (predicted)	RNF207
miR-3187-5p	TargetScan Human	High (predicted)	RNF24
miR-3187-5p	TargetScan Human	High (predicted)	RNF4
miR-3187-5p	TargetScan Human	Moderate (predicted)	RPL12
miR-3187-5p	TargetScan Human	High (predicted)	RPL14
miR-3187-5p	TargetScan Human	Moderate (predicted)	RPL23A
miR-3187-5p	TargetScan Human	High (predicted)	RPL31
miR-3187-5p	TargetScan Human	Moderate (predicted)	RPL37
miR-3187-5p	TargetScan Human	Moderate (predicted)	RPS15A
miR-3187-5p	TargetScan Human	Moderate (predicted)	RPUSD4
miR-3187-5p	TargetScan Human	Moderate (predicted)	RRAGC
miR-3187-5p	TargetScan Human	Moderate (predicted)	RRP12
miR-3187-5p	TargetScan Human	Moderate (predicted)	RSKR
miR-3187-5p	TargetScan Human	Moderate (predicted)	RSPO3
miR-3187-5p	TargetScan Human	Moderate (predicted)	RTRAF
miR-3187-5p	TargetScan Human	Moderate (predicted)	RYBP
miR-3187-5p	TargetScan Human	Moderate (predicted)	S1PR2
miR-3187-5p	TargetScan Human	Moderate (predicted)	SAMHD1
miR-3187-5p	TargetScan Human	High (predicted)	SC5D
miR-3187-5p	TargetScan Human	High (predicted)	SCARF1
miR-3187-5p	TargetScan Human	Moderate (predicted)	SCP2
miR-3187-5p	TargetScan Human	Moderate (predicted)	SDCBP
miR-3187-5p	TargetScan Human	Moderate (predicted)	SDHAF2
miR-3187-5p	TargetScan Human	Moderate (predicted)	SEC14L1
miR-3187-5p	TargetScan Human	Moderate (predicted)	SEC63
miR-3187-5p	TargetScan Human	Moderate (predicted)	SELENOS
miR-3187-5p	TargetScan Human	High (predicted)	SEMA4D
miR-3187-5p	TargetScan Human	Moderate (predicted)	SEPTIN4
miR-3187-5p	TargetScan Human	Moderate (predicted)	SEPTIN9
miR-3187-5p	TargetScan Human	High (predicted)	SERF1A/SERF1B
miR-3187-5p	TargetScan Human	Moderate (predicted)	SETBP1
miR-3187-5p	TargetScan Human	Moderate (predicted)	SFMBT2
miR-3187-5p	TargetScan Human	Moderate (predicted)	SFXN3
miR-3187-5p	TargetScan Human	Moderate (predicted)	SGO1
miR-3187-5p	TargetScan Human	Moderate (predicted)	SGPL1
miR-3187-5p	TargetScan Human	Moderate (predicted)	SGTB
miR-3187-5p	TargetScan Human	Moderate (predicted)	SH2B3
miR-3187-5p	TargetScan Human	Moderate (predicted)	SH3BP2
miR-3187-5p	TargetScan Human	Moderate (predicted)	SHCBP1
miR-3187-5p	TargetScan Human	Moderate (predicted)	SIRT2
miR-3187-5p	TargetScan Human	Moderate (predicted)	SLC17A5
miR-3187-5p	TargetScan Human	Moderate (predicted)	SLC1A3
miR-3187-5p	TargetScan Human	Moderate (predicted)	SLC25A12
miR-3187-5p	TargetScan Human	Moderate (predicted)	SLC25A13
miR-3187-5p	TargetScan Human	Moderate (predicted)	SLC30A2
miR-3187-5p	TargetScan Human	Moderate (predicted)	SLC30A6
miR-3187-5p	TargetScan Human	Moderate (predicted)	SLC30A7
miR-3187-5p	TargetScan Human	Moderate (predicted)	SLC35F2
miR-3187-5p	TargetScan Human	Moderate (predicted)	SLC39A1
miR-3187-5p	TargetScan Human	Moderate (predicted)	SLC46A1
miR-3187-5p	TargetScan Human	Moderate (predicted)	SLC7A5
miR-3187-5p	TargetScan Human	Moderate (predicted)	SLC9A9
miR-3187-5p	TargetScan Human	Moderate (predicted)	SLIT2
miR-3187-5p	TargetScan Human	High (predicted)	SLIT3
miR-3187-5p	TargetScan Human	Moderate (predicted)	SLX4
miR-3187-5p	TargetScan Human	Moderate (predicted)	SMAD6
miR-3187-5p	TargetScan Human	Moderate (predicted)	SMAGP
miR-3187-5p	TargetScan Human	Moderate (predicted)	SMARCD2
miR-3187-5p	TargetScan Human	Moderate (predicted)	SMIM3
miR-3187-5p	TargetScan Human	High (predicted)	SMIM30
miR-3187-5p	TargetScan Human	Moderate (predicted)	SNCA
miR-3187-5p	TargetScan Human	Moderate (predicted)	SP140L
miR-3187-5p	TargetScan Human	Moderate (predicted)	SP2
miR-3187-5p	TargetScan Human	Moderate (predicted)	SPRYD4
miR-3187-5p	TargetScan Human	High (predicted)	SRFBP1
miR-3187-5p	TargetScan Human	Moderate (predicted)	SRPRA
miR-3187-5p	TargetScan Human	High (predicted)	SRRM1
miR-3187-5p	TargetScan Human	Moderate (predicted)	SRXN1
miR-3187-5p	TargetScan Human	Moderate (predicted)	SSBP4
miR-3187-5p	TargetScan Human	Moderate (predicted)	ST6GAL1
miR-3187-5p	TargetScan Human	Moderate (predicted)	STARD4
miR-3187-5p	TargetScan Human	Moderate (predicted)	STAT2
miR-3187-5p	TargetScan Human	Moderate (predicted)	STK3
miR-3187-5p	TargetScan Human	Moderate (predicted)	STK4
miR-3187-5p	TargetScan Human	High (predicted)	STOM
miR-3187-5p	TargetScan Human	Moderate (predicted)	STS
miR-3187-5p	TargetScan Human	Moderate (predicted)	STX1A
miR-3187-5p	TargetScan Human	Moderate (predicted)	STX4
miR-3187-5p	TargetScan Human	Moderate (predicted)	STYXL1
miR-3187-5p	TargetScan Human	Moderate (predicted)	SUDS3
miR-3187-5p	TargetScan Human	Moderate (predicted)	SYCP2
miR-3187-5p	TargetScan Human	Moderate (predicted)	SYNGR2
miR-3187-5p	TargetScan Human	High (predicted)	SYNGR3
miR-3187-5p	TargetScan Human	Moderate (predicted)	SYNPO
miR-3187-5p	TargetScan Human	Moderate (predicted)	SYT12
miR-3187-5p	TargetScan Human	Moderate (predicted)	TADA2B
miR-3187-5p	TargetScan Human	High (predicted)	TAF11
miR-3187-5p	TargetScan Human	High (predicted)	TAL1
miR-3187-5p	TargetScan Human	Moderate (predicted)	TANC1
miR-3187-5p	TargetScan Human	High (predicted)	TATDN3
miR-3187-5p	TargetScan Human	High (predicted)	TBC1D13
miR-3187-5p	TargetScan Human	Moderate (predicted)	TBC1D3 (includes others)
miR-3187-5p	TargetScan Human	Moderate (predicted)	TBCCD1
miR-3187-5p	TargetScan Human	Moderate (predicted)	TBK1
miR-3187-5p	TargetScan Human	High (predicted)	TCEANC2
miR-3187-5p	TargetScan Human	Moderate (predicted)	TCF12
miR-3187-5p	TargetScan Human	Moderate (predicted)	TCTN3
miR-3187-5p	TargetScan Human	High (predicted)	TEAD3
miR-3187-5p	TargetScan Human	Moderate (predicted)	TEFM
miR-3187-5p	TargetScan Human	Moderate (predicted)	TEX9
miR-3187-5p	TargetScan Human	Moderate (predicted)	TFAP2A
miR-3187-5p	TargetScan Human	Moderate (predicted)	TFCP2
miR-3187-5p	TargetScan Human	High (predicted)	TFE3
miR-3187-5p	TargetScan Human	High (predicted)	TFRC
miR-3187-5p	TargetScan Human	Moderate (predicted)	TGIF2
miR-3187-5p	TargetScan Human	Moderate (predicted)	TGM2
miR-3187-5p	TargetScan Human	Moderate (predicted)	TGS1
miR-3187-5p	TargetScan Human	Moderate (predicted)	THOP1
miR-3187-5p	TargetScan Human	High (predicted)	THRB
miR-3187-5p	TargetScan Human	Moderate (predicted)	THSD4
miR-3187-5p	TargetScan Human	Moderate (predicted)	THUMPD2
miR-3187-5p	TargetScan Human	Moderate (predicted)	TIMM10B
miR-3187-5p	TargetScan Human	High (predicted)	TINAGL1
miR-3187-5p	TargetScan Human	Moderate (predicted)	TJAP1
miR-3187-5p	TargetScan Human	High (predicted)	TLCD2
miR-3187-5p	TargetScan Human	High (predicted)	TLN1
miR-3187-5p	TargetScan Human	Moderate (predicted)	TLN2
miR-3187-5p	TargetScan Human	Moderate (predicted)	TMBIM1
miR-3187-5p	TargetScan Human	High (predicted)	TMC1
miR-3187-5p	TargetScan Human	Moderate (predicted)	TMC5
miR-3187-5p	TargetScan Human	Moderate (predicted)	TMCC3
miR-3187-5p	TargetScan Human	Moderate (predicted)	TMEM106C
miR-3187-5p	TargetScan Human	Moderate (predicted)	TMEM109
miR-3187-5p	TargetScan Human	Moderate (predicted)	TMEM127
miR-3187-5p	TargetScan Human	High (predicted)	TMEM154
miR-3187-5p	TargetScan Human	Moderate (predicted)	TMEM170A
miR-3187-5p	TargetScan Human	Moderate (predicted)	TMEM184C
miR-3187-5p	TargetScan Human	Moderate (predicted)	TMEM214
miR-3187-5p	TargetScan Human	Moderate (predicted)	TMEM229B
miR-3187-5p	TargetScan Human	Moderate (predicted)	TMEM254
miR-3187-5p	TargetScan Human	Moderate (predicted)	TMEM266
miR-3187-5p	TargetScan Human	Moderate (predicted)	TMEM40
miR-3187-5p	TargetScan Human	High (predicted)	TMEM41B
miR-3187-5p	TargetScan Human	High (predicted)	TMEM97
miR-3187-5p	TargetScan Human	Moderate (predicted)	TNFAIP8L1
miR-3187-5p	TargetScan Human	Moderate (predicted)	TNFRSF10D
miR-3187-5p	TargetScan Human	Moderate (predicted)	TNFRSF11A
miR-3187-5p	TargetScan Human	Moderate (predicted)	TNFRSF19
miR-3187-5p	TargetScan Human	Moderate (predicted)	TNFRSF1B
miR-3187-5p	TargetScan Human	Moderate (predicted)	TNFSF15
miR-3187-5p	TargetScan Human	Moderate (predicted)	TNIP1
miR-3187-5p	TargetScan Human	Moderate (predicted)	TNS1
miR-3187-5p	TargetScan Human	Moderate (predicted)	TOM1L2
miR-3187-5p	TargetScan Human	High (predicted)	TOMM5
miR-3187-5p	TargetScan Human	Moderate (predicted)	TOR1AIP2
miR-3187-5p	TargetScan Human	Moderate (predicted)	TOR1B
miR-3187-5p	TargetScan Human,miRecords	Experimentally Observed,High (predicted)	TP53
miR-3187-5p	TargetScan Human	Moderate (predicted)	TPH1
miR-3187-5p	TargetScan Human	Moderate (predicted)	TPI1
miR-3187-5p	TargetScan Human	Moderate (predicted)	TPST1
miR-3187-5p	TargetScan Human	High (predicted)	TRAPPC1
miR-3187-5p	TargetScan Human	Moderate (predicted)	TRAPPC2
miR-3187-5p	TargetScan Human	Moderate (predicted)	TRAPPC3L
miR-3187-5p	TargetScan Human	Moderate (predicted)	TRIM11
miR-3187-5p	TargetScan Human	Moderate (predicted)	TRIM14
miR-3187-5p	TargetScan Human	High (predicted)	TRIM16
miR-3187-5p	TargetScan Human	Moderate (predicted)	TRIM6
miR-3187-5p	TargetScan Human	Moderate (predicted)	TRIM68
miR-3187-5p	TargetScan Human	Moderate (predicted)	TRNP1
miR-3187-5p	TargetScan Human	Moderate (predicted)	TRPC1
miR-3187-5p	TargetScan Human	Moderate (predicted)	TRPC6
miR-3187-5p	TargetScan Human	Moderate (predicted)	TRUB2
miR-3187-5p	TargetScan Human	High (predicted)	TSC22D3
miR-3187-5p	TargetScan Human	High (predicted)	TSG101
miR-3187-5p	TargetScan Human	Moderate (predicted)	TSNAX
miR-3187-5p	TargetScan Human	High (predicted)	TSPAN18
miR-3187-5p	TargetScan Human	High (predicted)	TSR2
miR-3187-5p	TargetScan Human	High (predicted)	TTC1
miR-3187-5p	TargetScan Human	Moderate (predicted)	TULP3
miR-3187-5p	TargetScan Human	Moderate (predicted)	TYRO3
miR-3187-5p	TargetScan Human	Moderate (predicted)	TYW3
miR-3187-5p	TargetScan Human	High (predicted)	UAP1L1
miR-3187-5p	TargetScan Human	Moderate (predicted)	UBE2N
miR-3187-5p	TargetScan Human	Moderate (predicted)	UBE2W
miR-3187-5p	TargetScan Human	Moderate (predicted)	UBN1
miR-3187-5p	TargetScan Human	Moderate (predicted)	UBQLN4
miR-3187-5p	TargetScan Human	Moderate (predicted)	UBTF
miR-3187-5p	TargetScan Human	Moderate (predicted)	UGDH
miR-3187-5p	TargetScan Human	Moderate (predicted)	UNC13D
miR-3187-5p	TargetScan Human	Moderate (predicted)	UNC5B
miR-3187-5p	TargetScan Human	Moderate (predicted)	UPK3BL1
miR-3187-5p	TargetScan Human	High (predicted)	UQCR10
miR-3187-5p	TargetScan Human	Moderate (predicted)	UQCRC2
miR-3187-5p	TargetScan Human	Moderate (predicted)	URB1
miR-3187-5p	TargetScan Human	Moderate (predicted)	USP49
miR-3187-5p	TargetScan Human	High (predicted)	VAMP2
miR-3187-5p	TargetScan Human	Moderate (predicted)	VAPB
miR-3187-5p	TargetScan Human	Moderate (predicted)	VCL
miR-3187-5p	TargetScan Human	Moderate (predicted)	VHL
miR-3187-5p	TargetScan Human	Moderate (predicted)	VKORC1L1
miR-3187-5p	TargetScan Human	Moderate (predicted)	VPS13B
miR-3187-5p	TargetScan Human	Moderate (predicted)	VPS36
miR-3187-5p	TargetScan Human	High (predicted)	VPS8
miR-3187-5p	TargetScan Human	Moderate (predicted)	VWA1
miR-3187-5p	TargetScan Human	Moderate (predicted)	WARS2
miR-3187-5p	TargetScan Human	Moderate (predicted)	WDR55
miR-3187-5p	TargetScan Human	Moderate (predicted)	WDR7
miR-3187-5p	TargetScan Human	Moderate (predicted)	WNT2B
miR-3187-5p	TargetScan Human	Moderate (predicted)	WTAP
miR-3187-5p	TargetScan Human	Moderate (predicted)	WWC2
miR-3187-5p	TargetScan Human	Moderate (predicted)	XPO4
miR-3187-5p	TargetScan Human	High (predicted)	XYLB
miR-3187-5p	TargetScan Human	Moderate (predicted)	YAP1
miR-3187-5p	TargetScan Human	Moderate (predicted)	YEATS2
miR-3187-5p	TargetScan Human	High (predicted)	YKT6
miR-3187-5p	TargetScan Human	Moderate (predicted)	YPEL5
miR-3187-5p	TargetScan Human	High (predicted)	YTHDF1
miR-3187-5p	TargetScan Human	Moderate (predicted)	ZBTB14
miR-3187-5p	TargetScan Human	High (predicted)	ZBTB3
miR-3187-5p	TargetScan Human	Moderate (predicted)	ZBTB34
miR-3187-5p	TargetScan Human	High (predicted)	ZBTB37
miR-3187-5p	TargetScan Human	Moderate (predicted)	ZBTB44
miR-3187-5p	TargetScan Human	Moderate (predicted)	ZC3HAV1
miR-3187-5p	TargetScan Human	Moderate (predicted)	ZCCHC3
miR-3187-5p	TargetScan Human	Moderate (predicted)	ZDHHC16
miR-3187-5p	TargetScan Human	Moderate (predicted)	ZFP36L1
miR-3187-5p	TargetScan Human	Moderate (predicted)	ZFYVE28
miR-3187-5p	TargetScan Human	Moderate (predicted)	ZHX3
miR-3187-5p	TargetScan Human	Moderate (predicted)	ZIK1
miR-3187-5p	TargetScan Human	Moderate (predicted)	ZKSCAN3
miR-3187-5p	TargetScan Human	Moderate (predicted)	ZKSCAN7
miR-3187-5p	TargetScan Human	Moderate (predicted)	ZMPSTE24
miR-3187-5p	TargetScan Human	Moderate (predicted)	ZNF100
miR-3187-5p	TargetScan Human	Moderate (predicted)	ZNF101
miR-3187-5p	TargetScan Human	Moderate (predicted)	ZNF124
miR-3187-5p	TargetScan Human	Moderate (predicted)	ZNF169
miR-3187-5p	TargetScan Human	Moderate (predicted)	ZNF175
miR-3187-5p	TargetScan Human	Moderate (predicted)	ZNF274
miR-3187-5p	TargetScan Human	Moderate (predicted)	ZNF3
miR-3187-5p	TargetScan Human	Moderate (predicted)	ZNF318
miR-3187-5p	TargetScan Human	High (predicted)	ZNF322
miR-3187-5p	TargetScan Human	Moderate (predicted)	ZNF341
miR-3187-5p	TargetScan Human	Moderate (predicted)	ZNF362
miR-3187-5p	TargetScan Human	Moderate (predicted)	ZNF395
miR-3187-5p	TargetScan Human	Moderate (predicted)	ZNF432
miR-3187-5p	TargetScan Human	Moderate (predicted)	ZNF436
miR-3187-5p	TargetScan Human	Moderate (predicted)	ZNF470
miR-3187-5p	TargetScan Human	Moderate (predicted)	ZNF471
miR-3187-5p	TargetScan Human	Moderate (predicted)	ZNF493
miR-3187-5p	TargetScan Human	Moderate (predicted)	ZNF528
miR-3187-5p	TargetScan Human	High (predicted)	ZNF549
miR-3187-5p	TargetScan Human	Moderate (predicted)	ZNF557
miR-3187-5p	TargetScan Human	Moderate (predicted)	ZNF562
miR-3187-5p	TargetScan Human	Moderate (predicted)	ZNF586
miR-3187-5p	TargetScan Human	Moderate (predicted)	ZNF594
miR-3187-5p	TargetScan Human	Moderate (predicted)	ZNF609
miR-3187-5p	TargetScan Human	Moderate (predicted)	ZNF674
miR-3187-5p	TargetScan Human	High (predicted)	ZNF69
miR-3187-5p	TargetScan Human	Moderate (predicted)	ZNF714
miR-3187-5p	TargetScan Human	Moderate (predicted)	ZNF738
miR-3187-5p	TargetScan Human	Moderate (predicted)	ZNF76
miR-3187-5p	TargetScan Human	Moderate (predicted)	ZNF772
miR-3187-5p	TargetScan Human	Moderate (predicted)	ZNF780B
miR-3187-5p	TargetScan Human	Moderate (predicted)	ZNF783
miR-3187-5p	TargetScan Human	Moderate (predicted)	ZNF880
miR-1285-5p	TargetScan Human	High (predicted)	AASDH
miR-1285-5p	TargetScan Human	Moderate (predicted)	ABRAXAS2
miR-1285-5p	TargetScan Human	Moderate (predicted)	AKAP7
miR-1285-5p	TargetScan Human	Moderate (predicted)	ANKRD17
miR-1285-5p	TargetScan Human	Moderate (predicted)	ARID4A
miR-1285-5p	TargetScan Human	Moderate (predicted)	ARL13B
miR-1285-5p	TargetScan Human	Moderate (predicted)	ARL5A
miR-1285-5p	TargetScan Human	High (predicted)	ASB3/GPR75-ASB3
miR-1285-5p	TargetScan Human	Moderate (predicted)	BZW1
miR-1285-5p	TargetScan Human	Moderate (predicted)	C10orf88
miR-1285-5p	TargetScan Human	Moderate (predicted)	C12orf65
miR-1285-5p	TargetScan Human	Moderate (predicted)	C8orf58
miR-1285-5p	TargetScan Human	High (predicted)	C9orf85
miR-1285-5p	TargetScan Human	Moderate (predicted)	CASP16P
miR-1285-5p	TargetScan Human	Moderate (predicted)	CCDC28A
miR-1285-5p	TargetScan Human	Moderate (predicted)	CCNE2
miR-1285-5p	TargetScan Human	Moderate (predicted)	CD83
miR-1285-5p	TargetScan Human	High (predicted)	CDC42SE1
miR-1285-5p	TargetScan Human	Moderate (predicted)	CEP112
miR-1285-5p	TargetScan Human	High (predicted)	CGA
miR-1285-5p	TargetScan Human	Moderate (predicted)	CHMP4B
miR-1285-5p	TargetScan Human	High (predicted)	CIAO2A
miR-1285-5p	TargetScan Human	Moderate (predicted)	CMPK1
miR-1285-5p	TargetScan Human	Moderate (predicted)	CNN2
miR-1285-5p	TargetScan Human	Moderate (predicted)	COTL1
miR-1285-5p	TargetScan Human	Moderate (predicted)	CTSO
miR-1285-5p	TargetScan Human	Moderate (predicted)	CYFIP1
miR-1285-5p	TargetScan Human	Moderate (predicted)	CYP51A1
miR-1285-5p	TargetScan Human	Moderate (predicted)	DAZAP1
miR-1285-5p	TargetScan Human	Moderate (predicted)	DRAM1
miR-1285-5p	TargetScan Human	Moderate (predicted)	ELOVL6
miR-1285-5p	TargetScan Human	Moderate (predicted)	EPC1
miR-1285-5p	TargetScan Human	Moderate (predicted)	ERICH1
miR-1285-5p	TargetScan Human	Moderate (predicted)	FBXL17
miR-1285-5p	TargetScan Human	High (predicted)	FBXO45
miR-1285-5p	TargetScan Human	Moderate (predicted)	GLOD4
miR-1285-5p	TargetScan Human	Moderate (predicted)	GLS
miR-1285-5p	TargetScan Human	High (predicted)	GMFB
miR-1285-5p	TargetScan Human	Moderate (predicted)	GPBP1L1
miR-1285-5p	TargetScan Human	Moderate (predicted)	HLTF
miR-1285-5p	TargetScan Human	Moderate (predicted)	HRH1
miR-1285-5p	TargetScan Human	Moderate (predicted)	IER3
miR-1285-5p	TargetScan Human	Moderate (predicted)	IL36RN
miR-1285-5p	TargetScan Human	Moderate (predicted)	INO80
miR-1285-5p	TargetScan Human	Moderate (predicted)	IRAK4
miR-1285-5p	TargetScan Human	Moderate (predicted)	KYAT3
miR-1285-5p	TargetScan Human	Moderate (predicted)	LBH
miR-1285-5p	TargetScan Human	Moderate (predicted)	LHFPL2
miR-1285-5p	TargetScan Human	Moderate (predicted)	LYSMD1
miR-1285-5p	TargetScan Human	Moderate (predicted)	MAPK6
miR-1285-5p	TargetScan Human	High (predicted)	MARCKS
miR-1285-5p	TargetScan Human	Moderate (predicted)	MFAP3L
miR-1285-5p	TargetScan Human	High (predicted)	MRPL44
miR-1285-5p	TargetScan Human	Moderate (predicted)	MRPS9
miR-1285-5p	TargetScan Human	Moderate (predicted)	MTREX
miR-1285-5p	TargetScan Human	Moderate (predicted)	N4BP2L1
miR-1285-5p	TargetScan Human	Moderate (predicted)	NADK2
miR-1285-5p	TargetScan Human	Moderate (predicted)	NME1
miR-1285-5p	TargetScan Human	Moderate (predicted)	NPFFR2
miR-1285-5p	TargetScan Human	Moderate (predicted)	OXNAD1
miR-1285-5p	TargetScan Human	Moderate (predicted)	PAK1
miR-1285-5p	TargetScan Human	Moderate (predicted)	PCCA
miR-1285-5p	TargetScan Human	Moderate (predicted)	PGRMC1
miR-1285-5p	TargetScan Human	Moderate (predicted)	PHTF1
miR-1285-5p	TargetScan Human	Moderate (predicted)	PIM3
miR-1285-5p	TargetScan Human	Moderate (predicted)	PLEKHF2
miR-1285-5p	TargetScan Human	Moderate (predicted)	POGLUT1
miR-1285-5p	TargetScan Human	Moderate (predicted)	POLR2D
miR-1285-5p	TargetScan Human	Moderate (predicted)	PPM1B
miR-1285-5p	TargetScan Human	Moderate (predicted)	PPP2R5A
miR-1285-5p	TargetScan Human	Moderate (predicted)	PPT1
miR-1285-5p	TargetScan Human	Moderate (predicted)	PRIMPOL
miR-1285-5p	TargetScan Human	High (predicted)	PSMD2
miR-1285-5p	TargetScan Human	Moderate (predicted)	PTER
miR-1285-5p	TargetScan Human	Moderate (predicted)	RAB1A
miR-1285-5p	TargetScan Human	Moderate (predicted)	RBM25
miR-1285-5p	TargetScan Human	Moderate (predicted)	RFLNB
miR-1285-5p	TargetScan Human	Moderate (predicted)	RHOU
miR-1285-5p	TargetScan Human	Moderate (predicted)	RNF138
miR-1285-5p	TargetScan Human	Moderate (predicted)	RNF146
miR-1285-5p	TargetScan Human	Moderate (predicted)	RPAP3
miR-1285-5p	TargetScan Human	Moderate (predicted)	RUVBL1
miR-1285-5p	TargetScan Human	Moderate (predicted)	SAMD9
miR-1285-5p	TargetScan Human	High (predicted)	SCP2
miR-1285-5p	TargetScan Human	High (predicted)	SCRG1
miR-1285-5p	TargetScan Human	Moderate (predicted)	SDHA
miR-1285-5p	TargetScan Human	Moderate (predicted)	SEPHS2
miR-1285-5p	TargetScan Human	Moderate (predicted)	SLC16A10
miR-1285-5p	TargetScan Human	Moderate (predicted)	SPARC
miR-1285-5p	TargetScan Human	Moderate (predicted)	SPCS1
miR-1285-5p	TargetScan Human	Moderate (predicted)	SS18L2
miR-1285-5p	TargetScan Human	Moderate (predicted)	SSBP3
miR-1285-5p	TargetScan Human	Moderate (predicted)	STAM2
miR-1285-5p	TargetScan Human	Moderate (predicted)	TCIM
miR-1285-5p	TargetScan Human	Moderate (predicted)	TCTN1
miR-1285-5p	TargetScan Human	High (predicted)	TEX30
miR-1285-5p	TargetScan Human	Moderate (predicted)	TM2D1
miR-1285-5p	TargetScan Human	Moderate (predicted)	TMEM107
miR-1285-5p	TargetScan Human	Moderate (predicted)	TMEM144
miR-1285-5p	TargetScan Human	Moderate (predicted)	TMEM170A
miR-1285-5p	TargetScan Human	Moderate (predicted)	TRAPPC6B
miR-1285-5p	TargetScan Human	Moderate (predicted)	UBE2N
miR-1285-5p	TargetScan Human	Moderate (predicted)	UBR2
miR-1285-5p	TargetScan Human	Moderate (predicted)	UQCC1
miR-1285-5p	TargetScan Human	High (predicted)	ZER1
miR-1285-5p	TargetScan Human	Moderate (predicted)	ZNF12
miR-1285-5p	TargetScan Human	Moderate (predicted)	ZNF197
miR-1285-5p	TargetScan Human	Moderate (predicted)	ZNF274
miR-1285-5p	TargetScan Human	Moderate (predicted)	ZNF664
miR-1285-5p	TargetScan Human	Moderate (predicted)	ZNF740
miR-1285-5p	TargetScan Human	High (predicted)	ZNF791
miR-1976	TargetScan Human	Moderate (predicted)	ABCA10
miR-1976	TargetScan Human	Moderate (predicted)	ABCD4
miR-1976	TargetScan Human	High (predicted)	ABHD11
miR-1976	TargetScan Human	Moderate (predicted)	ACOT9
miR-1976	TargetScan Human	High (predicted)	ACP1
miR-1976	TargetScan Human	Moderate (predicted)	ADAM9
miR-1976	TargetScan Human	High (predicted)	ADAT1
miR-1976	TargetScan Human	Moderate (predicted)	AFDN
miR-1976	TargetScan Human	Moderate (predicted)	AICDA
miR-1976	TargetScan Human	Moderate (predicted)	AIFM1
miR-1976	TargetScan Human	Moderate (predicted)	AKIRIN1
miR-1976	TargetScan Human	Moderate (predicted)	AKTIP
miR-1976	TargetScan Human	High (predicted)	ALDH3B1
miR-1976	TargetScan Human	Moderate (predicted)	ALDH7A1
miR-1976	TargetScan Human	High (predicted)	ALKBH4
miR-1976	TargetScan Human	High (predicted)	ALPK3
miR-1976	TargetScan Human	Moderate (predicted)	ANKRD10
miR-1976	TargetScan Human	Moderate (predicted)	ANKRD33B
miR-1976	TargetScan Human	Moderate (predicted)	AP1S3
miR-1976	TargetScan Human	Moderate (predicted)	APEH
miR-1976	TargetScan Human	Moderate (predicted)	APOL1
miR-1976	TargetScan Human	Moderate (predicted)	ARFGAP1
miR-1976	TargetScan Human	Moderate (predicted)	ARHGEF37
miR-1976	TargetScan Human	Moderate (predicted)	ARL3
miR-1976	TargetScan Human	Moderate (predicted)	ATP11A
miR-1976	TargetScan Human	High (predicted)	ATP6V0E2
miR-1976	TargetScan Human	Moderate (predicted)	ATXN1L
miR-1976	TargetScan Human	Moderate (predicted)	AVEN
miR-1976	TargetScan Human	Moderate (predicted)	B3GNT6
miR-1976	TargetScan Human	Moderate (predicted)	BBS1
miR-1976	TargetScan Human	High (predicted)	BDH2
miR-1976	TargetScan Human	High (predicted)	BEX2
miR-1976	TargetScan Human	Moderate (predicted)	BIVM
miR-1976	TargetScan Human	Moderate (predicted)	BNIP3
miR-1976	TargetScan Human	Moderate (predicted)	BRAF
miR-1976	TargetScan Human	Moderate (predicted)	C12orf65
miR-1976	TargetScan Human	Moderate (predicted)	C15orf40
miR-1976	TargetScan Human	Moderate (predicted)	C16orf70
miR-1976	TargetScan Human	Moderate (predicted)	C1QTNF6
miR-1976	TargetScan Human	Moderate (predicted)	C20orf194
miR-1976	TargetScan Human	Moderate (predicted)	C21orf62
miR-1976	TargetScan Human	Moderate (predicted)	C2orf88
miR-1976	TargetScan Human	Moderate (predicted)	C3orf62
miR-1976	TargetScan Human	Moderate (predicted)	C5AR2
miR-1976	TargetScan Human	Moderate (predicted)	C8orf44-SGK3/SGK3
miR-1976	TargetScan Human	Moderate (predicted)	C9orf72
miR-1976	TargetScan Human	Moderate (predicted)	C9orf78
miR-1976	TargetScan Human	Moderate (predicted)	CAPN12
miR-1976	TargetScan Human	Moderate (predicted)	CASP6
miR-1976	TargetScan Human	Moderate (predicted)	CASP7
miR-1976	TargetScan Human	High (predicted)	CAVIN4
miR-1976	TargetScan Human	High (predicted)	CBR1
miR-1976	TargetScan Human	High (predicted)	CCDC142
miR-1976	TargetScan Human	High (predicted)	CCDC18
miR-1976	TargetScan Human	Moderate (predicted)	CCDC30
miR-1976	TargetScan Human	Moderate (predicted)	CCDC68
miR-1976	TargetScan Human	High (predicted)	CCDC69
miR-1976	TargetScan Human	Moderate (predicted)	CCL28
miR-1976	TargetScan Human	Moderate (predicted)	CD200
miR-1976	TargetScan Human	High (predicted)	CD82
miR-1976	TargetScan Human	Moderate (predicted)	CD93
miR-1976	TargetScan Human	Moderate (predicted)	CDC14B
miR-1976	TargetScan Human	Moderate (predicted)	CDRT4
miR-1976	TargetScan Human	Moderate (predicted)	CDYL
miR-1976	TargetScan Human	High (predicted)	CENPBD1
miR-1976	TargetScan Human	High (predicted)	CENPL
miR-1976	TargetScan Human	Moderate (predicted)	CEP19
miR-1976	TargetScan Human	Moderate (predicted)	CEP70
miR-1976	TargetScan Human	Moderate (predicted)	CHRNB1
miR-1976	TargetScan Human	Moderate (predicted)	CHST14
miR-1976	TargetScan Human	High (predicted)	CKS1B
miR-1976	TargetScan Human	High (predicted)	CLMP
miR-1976	TargetScan Human	High (predicted)	CMTM3
miR-1976	TargetScan Human	Moderate (predicted)	COMMD2
miR-1976	TargetScan Human	High (predicted)	COX18
miR-1976	TargetScan Human	High (predicted)	COX6A1
miR-1976	TargetScan Human	Moderate (predicted)	CPT1A
miR-1976	TargetScan Human	Moderate (predicted)	CRAT
miR-1976	TargetScan Human	Moderate (predicted)	CRCP
miR-1976	TargetScan Human	Moderate (predicted)	CREB3
miR-1976	TargetScan Human	High (predicted)	CREM
miR-1976	TargetScan Human	Moderate (predicted)	CSGALNACT1
miR-1976	TargetScan Human	Moderate (predicted)	CSNK1E
miR-1976	TargetScan Human	Moderate (predicted)	CTDSPL2
miR-1976	TargetScan Human	Moderate (predicted)	CTNNA1
miR-1976	TargetScan Human	Moderate (predicted)	CXXC5
miR-1976	TargetScan Human	Moderate (predicted)	CYB561
miR-1976	TargetScan Human	Moderate (predicted)	CYB561D1
miR-1976	TargetScan Human	Moderate (predicted)	CYB5D1
miR-1976	TargetScan Human	Moderate (predicted)	CYCS
miR-1976	TargetScan Human	Moderate (predicted)	CYFIP2
miR-1976	TargetScan Human	Moderate (predicted)	DBT
miR-1976	TargetScan Human	Moderate (predicted)	DCAF10
miR-1976	TargetScan Human	High (predicted)	DCAF7
miR-1976	TargetScan Human	Moderate (predicted)	DCTN5
miR-1976	TargetScan Human	Moderate (predicted)	DCUN1D2
miR-1976	TargetScan Human	Moderate (predicted)	DDIT4
miR-1976	TargetScan Human	High (predicted)	DDX11
miR-1976	TargetScan Human	High (predicted)	DDX51
miR-1976	TargetScan Human	High (predicted)	DDX54
miR-1976	TargetScan Human	High (predicted)	DDX55
miR-1976	TargetScan Human	High (predicted)	DENND5A
miR-1976	TargetScan Human	Moderate (predicted)	DFFA
miR-1976	TargetScan Human	Moderate (predicted)	DHX33
miR-1976	TargetScan Human	High (predicted)	DIPK2B
miR-1976	TargetScan Human	High (predicted)	DIS3L
miR-1976	TargetScan Human	High (predicted)	DMAC2
miR-1976	TargetScan Human	Moderate (predicted)	DNASE2
miR-1976	TargetScan Human	Moderate (predicted)	DOK6
miR-1976	TargetScan Human	Moderate (predicted)	DYNLL2
miR-1976	TargetScan Human	Moderate (predicted)	EDN1
miR-1976	TargetScan Human	Moderate (predicted)	EGLN1
miR-1976	TargetScan Human	Moderate (predicted)	EIF3I
miR-1976	TargetScan Human	Moderate (predicted)	EIF4A1
miR-1976	TargetScan Human	High (predicted)	EMP2
miR-1976	TargetScan Human	Moderate (predicted)	ENTPD4
miR-1976	TargetScan Human	Moderate (predicted)	ERVW-1
miR-1976	TargetScan Human	Moderate (predicted)	EVI5L
miR-1976	TargetScan Human	Moderate (predicted)	EXOSC10
miR-1976	TargetScan Human	Moderate (predicted)	EXOSC2
miR-1976	TargetScan Human	High (predicted)	F3
miR-1976	TargetScan Human	Moderate (predicted)	FAHD1
miR-1976	TargetScan Human	High (predicted)	FAM114A2
miR-1976	TargetScan Human	Moderate (predicted)	FAM149B1
miR-1976	TargetScan Human	High (predicted)	FAM161B
miR-1976	TargetScan Human	Moderate (predicted)	FAM200A
miR-1976	TargetScan Human	Moderate (predicted)	FAM83B
miR-1976	TargetScan Human	Moderate (predicted)	FBLIM1
miR-1976	TargetScan Human	Moderate (predicted)	FBLN5
miR-1976	TargetScan Human	Moderate (predicted)	FCF1
miR-1976	TargetScan Human	Moderate (predicted)	FERMT1
miR-1976	TargetScan Human	Moderate (predicted)	FEZ1
miR-1976	TargetScan Human	Moderate (predicted)	FHOD1
miR-1976	TargetScan Human	Moderate (predicted)	FICD
miR-1976	TargetScan Human	Moderate (predicted)	FLCN
miR-1976	TargetScan Human	Moderate (predicted)	FLVCR2
miR-1976	TargetScan Human	Moderate (predicted)	FNTA
miR-1976	TargetScan Human	High (predicted)	FOSL2
miR-1976	TargetScan Human	Moderate (predicted)	FUCA1
miR-1976	TargetScan Human	Moderate (predicted)	GAB2
miR-1976	TargetScan Human	Moderate (predicted)	GADD45B
miR-1976	TargetScan Human	Moderate (predicted)	GALM
miR-1976	TargetScan Human	Moderate (predicted)	GALNT6
miR-1976	TargetScan Human	Moderate (predicted)	GATA3
miR-1976	TargetScan Human	Moderate (predicted)	GATAD1
miR-1976	TargetScan Human	Moderate (predicted)	GATC
miR-1976	TargetScan Human	Moderate (predicted)	GATD1
miR-1976	TargetScan Human	Moderate (predicted)	GGA1
miR-1976	TargetScan Human	High (predicted)	GIMAP6
miR-1976	TargetScan Human	Moderate (predicted)	GINM1
miR-1976	TargetScan Human	Moderate (predicted)	GJB4
miR-1976	TargetScan Human	High (predicted)	GLTP
miR-1976	TargetScan Human	Moderate (predicted)	GMPS
miR-1976	TargetScan Human	Moderate (predicted)	GNG2
miR-1976	TargetScan Human	Moderate (predicted)	GNL3L
miR-1976	TargetScan Human	Moderate (predicted)	GOLGA2
miR-1976	TargetScan Human	High (predicted)	GOLGA3
miR-1976	TargetScan Human	Moderate (predicted)	GOLGA8A/GOLGA8B
miR-1976	TargetScan Human	Moderate (predicted)	GPN2
miR-1976	TargetScan Human	Moderate (predicted)	GPR107
miR-1976	TargetScan Human	Moderate (predicted)	GPR155
miR-1976	TargetScan Human	Moderate (predicted)	GPR82
miR-1976	TargetScan Human	High (predicted)	GRB2
miR-1976	TargetScan Human	Moderate (predicted)	GRK4
miR-1976	TargetScan Human	Moderate (predicted)	GTF2H2
miR-1976	TargetScan Human	Moderate (predicted)	GTF2H2C
miR-1976	TargetScan Human	Moderate (predicted)	GVQW3
miR-1976	TargetScan Human	Moderate (predicted)	H1-0
miR-1976	TargetScan Human	High (predicted)	HAP1
miR-1976	TargetScan Human	Moderate (predicted)	HDGFL2
miR-1976	TargetScan Human	High (predicted)	HELLS
miR-1976	TargetScan Human	Moderate (predicted)	HERPUD2
miR-1976	TargetScan Human	Moderate (predicted)	HFE
miR-1976	TargetScan Human	High (predicted)	HIBADH
miR-1976	TargetScan Human	Moderate (predicted)	HLA-E
miR-1976	TargetScan Human	Moderate (predicted)	HLX
miR-1976	TargetScan Human	High (predicted)	HNRNPA1
miR-1976	TargetScan Human	Moderate (predicted)	HNRNPA3
miR-1976	TargetScan Human	Moderate (predicted)	HSP90AA1
miR-1976	TargetScan Human	Moderate (predicted)	IDH1
miR-1976	TargetScan Human	Moderate (predicted)	IFIT3
miR-1976	TargetScan Human	High (predicted)	IFNAR1
miR-1976	TargetScan Human	Moderate (predicted)	IL10RB
miR-1976	TargetScan Human	Moderate (predicted)	IL1R1
miR-1976	TargetScan Human	Moderate (predicted)	IL36RN
miR-1976	TargetScan Human	Moderate (predicted)	IL6ST
miR-1976	TargetScan Human	Moderate (predicted)	IP6K2
miR-1976	TargetScan Human	Moderate (predicted)	IPP
miR-1976	TargetScan Human	High (predicted)	ISG20L2
miR-1976	TargetScan Human	Moderate (predicted)	ISY1
miR-1976	TargetScan Human	High (predicted)	IVD
miR-1976	TargetScan Human	Moderate (predicted)	KANK4
miR-1976	TargetScan Human	Moderate (predicted)	KCNE3
miR-1976	TargetScan Human	Moderate (predicted)	KCNK3
miR-1976	TargetScan Human	Moderate (predicted)	KCTD15
miR-1976	TargetScan Human	Moderate (predicted)	KCTD3
miR-1976	TargetScan Human	Moderate (predicted)	KIAA1614
miR-1976	TargetScan Human	Moderate (predicted)	KIF13A
miR-1976	TargetScan Human	Moderate (predicted)	KIF14
miR-1976	TargetScan Human	Moderate (predicted)	KIF21B
miR-1976	TargetScan Human	Moderate (predicted)	KLHDC4
miR-1976	TargetScan Human	Moderate (predicted)	KNOP1
miR-1976	TargetScan Human	Moderate (predicted)	KRBA2
miR-1976	TargetScan Human	Moderate (predicted)	KRT18
miR-1976	TargetScan Human	Moderate (predicted)	L2HGDH
miR-1976	TargetScan Human	High (predicted)	LACTB
miR-1976	TargetScan Human	Moderate (predicted)	LAIR1
miR-1976	TargetScan Human	Moderate (predicted)	LAS1L
miR-1976	TargetScan Human	Moderate (predicted)	LBH
miR-1976	TargetScan Human	Moderate (predicted)	LEMD2
miR-1976	TargetScan Human	Moderate (predicted)	LGSN
miR-1976	TargetScan Human	High (predicted)	LIAS
miR-1976	TargetScan Human	Moderate (predicted)	LINC00632
miR-1976	TargetScan Human	Moderate (predicted)	LINC01551
miR-1976	TargetScan Human	Moderate (predicted)	LIPG
miR-1976	TargetScan Human	Moderate (predicted)	LMAN2
miR-1976	TargetScan Human	High (predicted)	LRRC27
miR-1976	TargetScan Human	High (predicted)	LRRC49
miR-1976	TargetScan Human	High (predicted)	LRRC57
miR-1976	TargetScan Human	Moderate (predicted)	LYRM2
miR-1976	TargetScan Human	High (predicted)	LYRM7
miR-1976	TargetScan Human	Moderate (predicted)	MACF1
miR-1976	TargetScan Human	High (predicted)	MAP3K13
miR-1976	TargetScan Human	Moderate (predicted)	MAP7D2
miR-1976	TargetScan Human	Moderate (predicted)	MARVELD3
miR-1976	TargetScan Human	Moderate (predicted)	MAU2
miR-1976	TargetScan Human	Moderate (predicted)	MC1R
miR-1976	TargetScan Human	Moderate (predicted)	MCM8
miR-1976	TargetScan Human	Moderate (predicted)	MEAK7
miR-1976	TargetScan Human	Moderate (predicted)	MEST
miR-1976	TargetScan Human	Moderate (predicted)	METTL1
miR-1976	TargetScan Human	Moderate (predicted)	METTL6
miR-1976	TargetScan Human	Moderate (predicted)	METTL7A
miR-1976	TargetScan Human	High (predicted)	MFSD14C
miR-1976	TargetScan Human	Moderate (predicted)	MIA2
miR-1976	TargetScan Human	Moderate (predicted)	MICAL3
miR-1976	TargetScan Human	Moderate (predicted)	MICOS10
miR-1976	TargetScan Human	Moderate (predicted)	MIEN1
miR-1976	TargetScan Human	Moderate (predicted)	MIGA1
miR-1976	TargetScan Human	Moderate (predicted)	MIGA2
miR-1976	TargetScan Human	Moderate (predicted)	MIRLET7BHG
miR-1976	TargetScan Human	High (predicted)	MLLT6
miR-1976	TargetScan Human	Moderate (predicted)	MMP11
miR-1976	TargetScan Human	Moderate (predicted)	MON1B
miR-1976	TargetScan Human	Moderate (predicted)	MORN3
miR-1976	TargetScan Human	Moderate (predicted)	MRI1
miR-1976	TargetScan Human	Moderate (predicted)	MRM2
miR-1976	TargetScan Human	Moderate (predicted)	MRPL27
miR-1976	TargetScan Human	Moderate (predicted)	MRPL30
miR-1976	TargetScan Human	Moderate (predicted)	MRTO4
miR-1976	TargetScan Human	Moderate (predicted)	MSH3
miR-1976	TargetScan Human	Moderate (predicted)	MSRB3
miR-1976	TargetScan Human	Moderate (predicted)	MTF1
miR-1976	TargetScan Human	Moderate (predicted)	MTMR9
miR-1976	TargetScan Human	High (predicted)	MUC15
miR-1976	TargetScan Human	Moderate (predicted)	MXRA7
miR-1976	TargetScan Human	High (predicted)	MYCBP
miR-1976	TargetScan Human	Moderate (predicted)	NABP2
miR-1976	TargetScan Human	Moderate (predicted)	NAV2
miR-1976	TargetScan Human	Moderate (predicted)	NCAPD2
miR-1976	TargetScan Human	High (predicted)	NCOR1
miR-1976	TargetScan Human	Moderate (predicted)	NDUFB4
miR-1976	TargetScan Human	Moderate (predicted)	NECAB1
miR-1976	TargetScan Human	High (predicted)	NEK6
miR-1976	TargetScan Human	Moderate (predicted)	NFATC2IP
miR-1976	TargetScan Human	Moderate (predicted)	NHLRC3
miR-1976	TargetScan Human	Moderate (predicted)	NIP7
miR-1976	TargetScan Human	High (predicted)	NIPSNAP1
miR-1976	TargetScan Human	High (predicted)	NKIRAS2
miR-1976	TargetScan Human	Moderate (predicted)	NLRP12
miR-1976	TargetScan Human	Moderate (predicted)	NME6
miR-1976	TargetScan Human	High (predicted)	NMNAT1
miR-1976	TargetScan Human	Moderate (predicted)	NOM1
miR-1976	TargetScan Human	Moderate (predicted)	NRBP2
miR-1976	TargetScan Human	High (predicted)	NUAK1
miR-1976	TargetScan Human	High (predicted)	NUDCD3
miR-1976	TargetScan Human	Moderate (predicted)	NUTF2
miR-1976	TargetScan Human	Moderate (predicted)	OLAH
miR-1976	TargetScan Human	Moderate (predicted)	OPA3
miR-1976	TargetScan Human	Moderate (predicted)	OTUD1
miR-1976	TargetScan Human	Moderate (predicted)	OXA1L
miR-1976	TargetScan Human	Moderate (predicted)	OXR1
miR-1976	TargetScan Human	High (predicted)	P3H4
miR-1976	TargetScan Human	Moderate (predicted)	PARD3B
miR-1976	TargetScan Human	High (predicted)	PCBD2
miR-1976	TargetScan Human	Moderate (predicted)	PCMTD1
miR-1976	TargetScan Human	Moderate (predicted)	PDAP1
miR-1976	TargetScan Human	High (predicted)	PDCD7
miR-1976	TargetScan Human	Moderate (predicted)	PDE7A
miR-1976	TargetScan Human	Moderate (predicted)	PDRG1
miR-1976	TargetScan Human	Moderate (predicted)	PEBP1
miR-1976	TargetScan Human	Moderate (predicted)	PEX26
miR-1976	TargetScan Human	Moderate (predicted)	PGBD4
miR-1976	TargetScan Human	Moderate (predicted)	PGM2L1
miR-1976	TargetScan Human	Moderate (predicted)	PHF12
miR-1976	TargetScan Human	Moderate (predicted)	PHLDB1
miR-1976	TargetScan Human	Moderate (predicted)	PIGT
miR-1976	TargetScan Human	Moderate (predicted)	PJA1
miR-1976	TargetScan Human	High (predicted)	PKNOX2
miR-1976	TargetScan Human	Moderate (predicted)	PLAU
miR-1976	TargetScan Human	Moderate (predicted)	PODXL
miR-1976	TargetScan Human	Moderate (predicted)	POFUT1
miR-1976	TargetScan Human	Moderate (predicted)	POM121/POM121C
miR-1976	TargetScan Human	Moderate (predicted)	POMGNT1
miR-1976	TargetScan Human	Moderate (predicted)	POTEE/POTEF
miR-1976	TargetScan Human	Moderate (predicted)	PPARA
miR-1976	TargetScan Human	High (predicted)	PPARG
miR-1976	TargetScan Human	Moderate (predicted)	PPFIBP1
miR-1976	TargetScan Human	Moderate (predicted)	PPP1R37
miR-1976	TargetScan Human	Moderate (predicted)	PPP1R3B
miR-1976	TargetScan Human	Moderate (predicted)	PPP2R2A
miR-1976	TargetScan Human	Moderate (predicted)	PPP2R5D
miR-1976	TargetScan Human	Moderate (predicted)	PPP4R3A
miR-1976	TargetScan Human	Moderate (predicted)	PPP5D1
miR-1976	TargetScan Human	Moderate (predicted)	PRDM15
miR-1976	TargetScan Human	High (predicted)	PRPF38A
miR-1976	TargetScan Human	Moderate (predicted)	PRR11
miR-1976	TargetScan Human	Moderate (predicted)	PRRG4
miR-1976	TargetScan Human	High (predicted)	PRRX1
miR-1976	TargetScan Human	Moderate (predicted)	PRXL2A
miR-1976	TargetScan Human	High (predicted)	PSG2
miR-1976	TargetScan Human	Moderate (predicted)	PSMD3
miR-1976	TargetScan Human	High (predicted)	PSMG2
miR-1976	TargetScan Human	Moderate (predicted)	PTN
miR-1976	TargetScan Human	High (predicted)	PUS10
miR-1976	TargetScan Human	Moderate (predicted)	PUS7
miR-1976	TargetScan Human	Moderate (predicted)	QRSL1
miR-1976	TargetScan Human	Moderate (predicted)	QSOX1
miR-1976	TargetScan Human	Moderate (predicted)	R3HDM1
miR-1976	TargetScan Human	High (predicted)	RAB11FIP3
miR-1976	TargetScan Human	Moderate (predicted)	RAB11FIP4
miR-1976	TargetScan Human	Moderate (predicted)	RAB15
miR-1976	TargetScan Human	Moderate (predicted)	RAB27A
miR-1976	TargetScan Human	Moderate (predicted)	RAB29
miR-1976	TargetScan Human	Moderate (predicted)	RAB2B
miR-1976	TargetScan Human	Moderate (predicted)	RAB3B
miR-1976	TargetScan Human	Moderate (predicted)	RANGRF
miR-1976	TargetScan Human	Moderate (predicted)	RAP2B
miR-1976	TargetScan Human	High (predicted)	RASSF3
miR-1976	TargetScan Human	Moderate (predicted)	RBM3
miR-1976	TargetScan Human	Moderate (predicted)	RBM8A
miR-1976	TargetScan Human	Moderate (predicted)	RBSN
miR-1976	TargetScan Human	Moderate (predicted)	RETREG2
miR-1976	TargetScan Human	Moderate (predicted)	RFFL
miR-1976	TargetScan Human	Moderate (predicted)	RGS12
miR-1976	TargetScan Human	Moderate (predicted)	RHBDL2
miR-1976	TargetScan Human	Moderate (predicted)	RHOBTB2
miR-1976	TargetScan Human	High (predicted)	RMND1
miR-1976	TargetScan Human	Moderate (predicted)	RND1
miR-1976	TargetScan Human	Moderate (predicted)	RND3
miR-1976	TargetScan Human	High (predicted)	RNF207
miR-1976	TargetScan Human	Moderate (predicted)	RNF24
miR-1976	TargetScan Human	Moderate (predicted)	RPAP1
miR-1976	TargetScan Human	Moderate (predicted)	RPL23
miR-1976	TargetScan Human	Moderate (predicted)	RPL37
miR-1976	TargetScan Human	Moderate (predicted)	RPP14
miR-1976	TargetScan Human	Moderate (predicted)	RPS15A
miR-1976	TargetScan Human	Moderate (predicted)	RRP36
miR-1976	TargetScan Human	Moderate (predicted)	RRP7A
miR-1976	TargetScan Human	Moderate (predicted)	RSL1D1
miR-1976	TargetScan Human	Moderate (predicted)	RSPO2
miR-1976	TargetScan Human	Moderate (predicted)	S100PBP
miR-1976	TargetScan Human	Moderate (predicted)	SCARA3
miR-1976	TargetScan Human	Moderate (predicted)	SCN4B
miR-1976	TargetScan Human	Moderate (predicted)	SCRG1
miR-1976	TargetScan Human	Moderate (predicted)	SDHAF2
miR-1976	TargetScan Human	Moderate (predicted)	SEC22A
miR-1976	TargetScan Human	Moderate (predicted)	SEC22C
miR-1976	TargetScan Human	Moderate (predicted)	SEC24D
miR-1976	TargetScan Human	High (predicted)	SEPTIN4
miR-1976	TargetScan Human	High (predicted)	SEPTIN5
miR-1976	TargetScan Human	High (predicted)	SESN2
miR-1976	TargetScan Human	Moderate (predicted)	SETBP1
miR-1976	TargetScan Human	Moderate (predicted)	SH2D5
miR-1976	TargetScan Human	Moderate (predicted)	SH3GLB2
miR-1976	TargetScan Human	Moderate (predicted)	SHQ1
miR-1976	TargetScan Human	Moderate (predicted)	SHROOM1
miR-1976	TargetScan Human	Moderate (predicted)	SIL1
miR-1976	TargetScan Human	Moderate (predicted)	SLC25A46
miR-1976	TargetScan Human	High (predicted)	SLC28A2
miR-1976	TargetScan Human	Moderate (predicted)	SLC30A2
miR-1976	TargetScan Human	Moderate (predicted)	SLC31A1
miR-1976	TargetScan Human	Moderate (predicted)	SLC35C2
miR-1976	TargetScan Human	Moderate (predicted)	SLC35E3
miR-1976	TargetScan Human	Moderate (predicted)	SLC39A9
miR-1976	TargetScan Human	Moderate (predicted)	SLC46A1
miR-1976	TargetScan Human	High (predicted)	SLC50A1
miR-1976	TargetScan Human	Moderate (predicted)	SLC5A6
miR-1976	TargetScan Human	Moderate (predicted)	SLC6A6
miR-1976	TargetScan Human	Moderate (predicted)	SMIM13
miR-1976	TargetScan Human	High (predicted)	SMIM14
miR-1976	TargetScan Human	Moderate (predicted)	SMIM3
miR-1976	TargetScan Human	High (predicted)	SMIM8
miR-1976	TargetScan Human	Moderate (predicted)	SMYD4
miR-1976	TargetScan Human	High (predicted)	SNX8
miR-1976	TargetScan Human	Moderate (predicted)	SPESP1
miR-1976	TargetScan Human	Moderate (predicted)	SPPL3
miR-1976	TargetScan Human	Moderate (predicted)	SRGAP2
miR-1976	TargetScan Human	Moderate (predicted)	SRP19
miR-1976	TargetScan Human	High (predicted)	SRSF4
miR-1976	TargetScan Human	Moderate (predicted)	SSR3
miR-1976	TargetScan Human	Moderate (predicted)	STAT6
miR-1976	TargetScan Human	High (predicted)	STC2
miR-1976	TargetScan Human	Moderate (predicted)	STK35
miR-1976	TargetScan Human	Moderate (predicted)	STK4
miR-1976	TargetScan Human	Moderate (predicted)	STXBP1
miR-1976	TargetScan Human	Moderate (predicted)	SUDS3
miR-1976	TargetScan Human	Moderate (predicted)	SULF2
miR-1976	TargetScan Human	Moderate (predicted)	SUMF2
miR-1976	TargetScan Human	Moderate (predicted)	SUSD6
miR-1976	TargetScan Human	Moderate (predicted)	SWAP70
miR-1976	TargetScan Human	Moderate (predicted)	SYNGR3
miR-1976	TargetScan Human	High (predicted)	SYNPO2
miR-1976	TargetScan Human	Moderate (predicted)	SYT11
miR-1976	TargetScan Human	Moderate (predicted)	SYT15
miR-1976	TargetScan Human	Moderate (predicted)	TAF13
miR-1976	TargetScan Human	Moderate (predicted)	TAF4B
miR-1976	TargetScan Human	Moderate (predicted)	TARS2
miR-1976	TargetScan Human	Moderate (predicted)	TBC1D8B
miR-1976	TargetScan Human	High (predicted)	TCF7L2
miR-1976	TargetScan Human	Moderate (predicted)	TFAM
miR-1976	TargetScan Human	Moderate (predicted)	THEM4
miR-1976	TargetScan Human	High (predicted)	TLCD2
miR-1976	TargetScan Human	Moderate (predicted)	TMBIM4
miR-1976	TargetScan Human	High (predicted)	TMEM106A
miR-1976	TargetScan Human	Moderate (predicted)	TMEM127
miR-1976	TargetScan Human	Moderate (predicted)	TMEM144
miR-1976	TargetScan Human	Moderate (predicted)	TMEM154
miR-1976	TargetScan Human	Moderate (predicted)	TMEM192
miR-1976	TargetScan Human	Moderate (predicted)	TMEM231
miR-1976	TargetScan Human	Moderate (predicted)	TMEM41A
miR-1976	TargetScan Human	High (predicted)	TMEM80
miR-1976	TargetScan Human	High (predicted)	TMEM98
miR-1976	TargetScan Human	Moderate (predicted)	TMIGD2
miR-1976	TargetScan Human	Moderate (predicted)	TNFAIP3
miR-1976	TargetScan Human	Moderate (predicted)	TNFAIP8L1
miR-1976	TargetScan Human	Moderate (predicted)	TNFRSF10A
miR-1976	TargetScan Human	Moderate (predicted)	TNFSF15
miR-1976	TargetScan Human	Moderate (predicted)	TPCN2
miR-1976	TargetScan Human	Moderate (predicted)	TRAM2
miR-1976	TargetScan Human	Moderate (predicted)	TRAPPC1
miR-1976	TargetScan Human	Moderate (predicted)	TRIM11
miR-1976	TargetScan Human	Moderate (predicted)	TRIM14
miR-1976	TargetScan Human	Moderate (predicted)	TRIM56
miR-1976	TargetScan Human	High (predicted)	TRIM58
miR-1976	TargetScan Human	High (predicted)	TRMT10B
miR-1976	TargetScan Human	Moderate (predicted)	TSPYL1
miR-1976	TargetScan Human	Moderate (predicted)	TTF1
miR-1976	TargetScan Human	Moderate (predicted)	TTLL11
miR-1976	TargetScan Human	Moderate (predicted)	TTLL3
miR-1976	TargetScan Human	Moderate (predicted)	TTLL7
miR-1976	TargetScan Human	Moderate (predicted)	TTPAL
miR-1976	TargetScan Human	Moderate (predicted)	TUBD1
miR-1976	TargetScan Human	Moderate (predicted)	TULP3
miR-1976	TargetScan Human	High (predicted)	TULP4
miR-1976	TargetScan Human	Moderate (predicted)	TVP23C
miR-1976	TargetScan Human	Moderate (predicted)	TVP23C-CDRT4
miR-1976	TargetScan Human	High (predicted)	TXNL4A
miR-1976	TargetScan Human	Moderate (predicted)	UBAP2
miR-1976	TargetScan Human	High (predicted)	UBE2G2
miR-1976	TargetScan Human	Moderate (predicted)	UBE2O
miR-1976	TargetScan Human	Moderate (predicted)	UBE3D
miR-1976	TargetScan Human	Moderate (predicted)	UNC13B
miR-1976	TargetScan Human	Moderate (predicted)	USP54
miR-1976	TargetScan Human	Moderate (predicted)	VHL
miR-1976	TargetScan Human	Moderate (predicted)	WDR92
miR-1976	TargetScan Human	Moderate (predicted)	WNK1
miR-1976	TargetScan Human	Moderate (predicted)	XDH
miR-1976	TargetScan Human	Moderate (predicted)	XXYLT1
miR-1976	TargetScan Human	High (predicted)	YIPF5
miR-1976	TargetScan Human	High (predicted)	YWHAH
miR-1976	TargetScan Human	High (predicted)	ZBTB43
miR-1976	TargetScan Human	Moderate (predicted)	ZBTB8A
miR-1976	TargetScan Human	Moderate (predicted)	ZCCHC17
miR-1976	TargetScan Human	Moderate (predicted)	ZDHHC15
miR-1976	TargetScan Human	Moderate (predicted)	ZDHHC17
miR-1976	TargetScan Human	High (predicted)	ZKSCAN1
miR-1976	TargetScan Human	High (predicted)	ZMYND8
miR-1976	TargetScan Human	Moderate (predicted)	ZNF169
miR-1976	TargetScan Human	Moderate (predicted)	ZNF175
miR-1976	TargetScan Human	Moderate (predicted)	ZNF182
miR-1976	TargetScan Human	High (predicted)	ZNF26
miR-1976	TargetScan Human	High (predicted)	ZNF268
miR-1976	TargetScan Human	Moderate (predicted)	ZNF329
miR-1976	TargetScan Human	Moderate (predicted)	ZNF330
miR-1976	TargetScan Human	Moderate (predicted)	ZNF346
miR-1976	TargetScan Human	Moderate (predicted)	ZNF43
miR-1976	TargetScan Human	Moderate (predicted)	ZNF430
miR-1976	TargetScan Human	Moderate (predicted)	ZNF44
miR-1976	TargetScan Human	High (predicted)	ZNF556
miR-1976	TargetScan Human	Moderate (predicted)	ZNF561
miR-1976	TargetScan Human	Moderate (predicted)	ZNF562
miR-1976	TargetScan Human	Moderate (predicted)	ZNF578
miR-1976	TargetScan Human	Moderate (predicted)	ZNF594
miR-1976	TargetScan Human	Moderate (predicted)	ZNF665
miR-1976	TargetScan Human	Moderate (predicted)	ZNF667
miR-1976	TargetScan Human	Moderate (predicted)	ZNF740
miR-1976	TargetScan Human	Moderate (predicted)	ZNF75A
miR-1976	TargetScan Human	Moderate (predicted)	ZNF770
miR-1976	TargetScan Human	Moderate (predicted)	ZNF773
miR-1976	TargetScan Human	Moderate (predicted)	ZNF785
miR-1976	TargetScan Human	High (predicted)	ZNF791
miR-1976	TargetScan Human	Moderate (predicted)	ZSCAN29
miR-1976	TargetScan Human	Moderate (predicted)	ZSCAN32
miR-1976	TargetScan Human	Moderate (predicted)	ZSWIM7
miR-4252	TargetScan Human	Moderate (predicted)	ABCD3
miR-4252	TargetScan Human	Moderate (predicted)	ADAMTSL3
miR-4252	TargetScan Human	Moderate (predicted)	AFF1
miR-4252	TargetScan Human	Moderate (predicted)	AIFM1
miR-4252	TargetScan Human	Moderate (predicted)	AKIRIN1
miR-4252	TargetScan Human	High (predicted)	AKIRIN2
miR-4252	TargetScan Human	Moderate (predicted)	ARF6
miR-4252	TargetScan Human	Moderate (predicted)	ARID4B
miR-4252	TargetScan Human	Moderate (predicted)	ARL10
miR-4252	TargetScan Human	Moderate (predicted)	ARL4A
miR-4252	TargetScan Human	Moderate (predicted)	ASCC3
miR-4252	TargetScan Human	Moderate (predicted)	ATF6
miR-4252	TargetScan Human	Moderate (predicted)	ATP5MPL
miR-4252	TargetScan Human	Moderate (predicted)	B3GALT6
miR-4252	TargetScan Human	Moderate (predicted)	BACE1
miR-4252	TargetScan Human	Moderate (predicted)	BANF1
miR-4252	TargetScan Human	High (predicted)	BCL2L13
miR-4252	TargetScan Human	Moderate (predicted)	BIRC5
miR-4252	TargetScan Human	High (predicted)	BLOC1S5
miR-4252	TargetScan Human	Moderate (predicted)	BMP7
miR-4252	TargetScan Human	Moderate (predicted)	BTN3A2
miR-4252	TargetScan Human	Moderate (predicted)	C12orf43
miR-4252	TargetScan Human	High (predicted)	C9orf85
miR-4252	TargetScan Human	Moderate (predicted)	CCL28
miR-4252	TargetScan Human	Moderate (predicted)	CDK6
miR-4252	TargetScan Human	Moderate (predicted)	CDKL1
miR-4252	TargetScan Human	High (predicted)	CEP112
miR-4252	TargetScan Human	Moderate (predicted)	CHMP3
miR-4252	TargetScan Human	Moderate (predicted)	CITED2
miR-4252	TargetScan Human	Moderate (predicted)	CLEC4M
miR-4252	TargetScan Human	Moderate (predicted)	CLEC7A
miR-4252	TargetScan Human	Moderate (predicted)	CMKLR1
miR-4252	TargetScan Human	Moderate (predicted)	CMTM3
miR-4252	TargetScan Human	Moderate (predicted)	CNN1
miR-4252	TargetScan Human	Moderate (predicted)	CNPY4
miR-4252	TargetScan Human	High (predicted)	COX18
miR-4252	TargetScan Human	Moderate (predicted)	CRCP
miR-4252	TargetScan Human	Moderate (predicted)	CYB5D1
miR-4252	TargetScan Human	Moderate (predicted)	DAAM1
miR-4252	TargetScan Human	Moderate (predicted)	DIO2
miR-4252	TargetScan Human	Moderate (predicted)	DNASE2
miR-4252	TargetScan Human	Moderate (predicted)	DST
miR-4252	TargetScan Human	Moderate (predicted)	DYNLL2
miR-4252	TargetScan Human	Moderate (predicted)	EDNRB
miR-4252	TargetScan Human	Moderate (predicted)	ENGASE
miR-4252	TargetScan Human	High (predicted)	FAM160A2
miR-4252	TargetScan Human	Moderate (predicted)	FAM222B
miR-4252	TargetScan Human	High (predicted)	FAS
miR-4252	TargetScan Human	Moderate (predicted)	FCGR3A/FCGR3B
miR-4252	TargetScan Human	Moderate (predicted)	FICD
miR-4252	TargetScan Human	Moderate (predicted)	FNDC3A
miR-4252	TargetScan Human	Moderate (predicted)	GAL3ST4
miR-4252	TargetScan Human	Moderate (predicted)	GALNT10
miR-4252	TargetScan Human	Moderate (predicted)	GARS1
miR-4252	TargetScan Human	Moderate (predicted)	GDPD5
miR-4252	TargetScan Human	Moderate (predicted)	GIMAP1
miR-4252	TargetScan Human	Moderate (predicted)	GPR78
miR-4252	TargetScan Human	Moderate (predicted)	GREM2
miR-4252	TargetScan Human	Moderate (predicted)	GRPEL1
miR-4252	TargetScan Human	Moderate (predicted)	GSAP
miR-4252	TargetScan Human	Moderate (predicted)	GSDMB
miR-4252	TargetScan Human	Moderate (predicted)	GYG1
miR-4252	TargetScan Human	Moderate (predicted)	HACE1
miR-4252	TargetScan Human	Moderate (predicted)	HAUS5
miR-4252	TargetScan Human	Moderate (predicted)	HOPX
miR-4252	TargetScan Human	Moderate (predicted)	IFI6
miR-4252	TargetScan Human	Moderate (predicted)	IFT81
miR-4252	TargetScan Human	High (predicted)	IMP3
miR-4252	TargetScan Human	High (predicted)	INAVA
miR-4252	TargetScan Human	High (predicted)	INHBA
miR-4252	TargetScan Human	High (predicted)	INO80D
miR-4252	TargetScan Human	Moderate (predicted)	IPO9
miR-4252	TargetScan Human	Moderate (predicted)	ISLR
miR-4252	TargetScan Human	Moderate (predicted)	JRKL
miR-4252	TargetScan Human	Moderate (predicted)	KDELR2
miR-4252	TargetScan Human	Moderate (predicted)	KHDC4
miR-4252	TargetScan Human	Moderate (predicted)	KIAA0040
miR-4252	TargetScan Human	High (predicted)	KLF10
miR-4252	TargetScan Human	Moderate (predicted)	KLF2
miR-4252	TargetScan Human	Moderate (predicted)	KLHL3
miR-4252	TargetScan Human	Moderate (predicted)	LEPROT
miR-4252	TargetScan Human	Moderate (predicted)	LETM2
miR-4252	TargetScan Human	Moderate (predicted)	LFNG
miR-4252	TargetScan Human	Moderate (predicted)	LGR5
miR-4252	TargetScan Human	High (predicted)	LIMS2
miR-4252	TargetScan Human	Moderate (predicted)	LRP4
miR-4252	TargetScan Human	Moderate (predicted)	LRRC36
miR-4252	TargetScan Human	High (predicted)	LSM1
miR-4252	TargetScan Human	Moderate (predicted)	LSM3
miR-4252	TargetScan Human	Moderate (predicted)	MACROH2A1
miR-4252	TargetScan Human	Moderate (predicted)	MAPK13
miR-4252	TargetScan Human	Moderate (predicted)	MED18
miR-4252	TargetScan Human	Moderate (predicted)	MEIS1
miR-4252	TargetScan Human	Moderate (predicted)	MFSD14C
miR-4252	TargetScan Human	Moderate (predicted)	MIS12
miR-4252	TargetScan Human	High (predicted)	MNS1
miR-4252	TargetScan Human	Moderate (predicted)	MRNIP
miR-4252	TargetScan Human	High (predicted)	MRPL30
miR-4252	TargetScan Human	High (predicted)	MRPL43
miR-4252	TargetScan Human	Moderate (predicted)	MRPL49
miR-4252	TargetScan Human	Moderate (predicted)	MRPS11
miR-4252	TargetScan Human	Moderate (predicted)	MTPAP
miR-4252	TargetScan Human	Moderate (predicted)	MYD88
miR-4252	TargetScan Human	Moderate (predicted)	NAALAD2
miR-4252	TargetScan Human	Moderate (predicted)	NADK
miR-4252	TargetScan Human	Moderate (predicted)	NAP1L4
miR-4252	TargetScan Human	Moderate (predicted)	NDUFAF2
miR-4252	TargetScan Human	Moderate (predicted)	NEU3
miR-4252	TargetScan Human	Moderate (predicted)	NFKBIZ
miR-4252	TargetScan Human	Moderate (predicted)	NIPSNAP1
miR-4252	TargetScan Human	Moderate (predicted)	NKIRAS2
miR-4252	TargetScan Human	Moderate (predicted)	NMNAT1
miR-4252	TargetScan Human	Moderate (predicted)	NMT1
miR-4252	TargetScan Human	Moderate (predicted)	NPFFR2
miR-4252	TargetScan Human	Moderate (predicted)	NRBP2
[truncated: 5,091 more rows]
